# Supplementary material for: The inflammasome-activating poxvirus peptide IAMP29 promotes antimicrobial and anticancer responses
Source: Exp Mol Med. 2024 Nov 1;56(11):2475–90. doi: 10.1038/s12276-024-01339-3 (PMC11612179; doi:10.1038/s12276-024-01339-3)
Supplement: Supplementary file 3 — Supplementary Table 3 [file 12276_2024_1339_MOESM3_ESM.xlsx]

## Sheet: Supplementary_Table 3
ENSEMBL_ID	genes	logFC	AveExpr	t	P.Value	adj.P.Val	B
ENSG00000258354.1_11	AC138932.2	4.39073	0.263938	66.7466	2.33e-08	0.0008326	3.91505
ENSG00000161911.12_10	TREML1	-4.64231	0.537279	-65.3314	2.58e-08	0.0008326	4.41554
ENSG00000132464.13_6	ENAM	3.98439	0.0616903	56.8874	5.04e-08	0.00108334	3.51226
ENSG00000100453.14_12	GZMB	3.31588	-0.272384	50.6455	8.84e-08	0.00117501	2.99958
ENSG00000163354.15_7	DCST2	-5.61872	1.02524	-42.0575	2.17e-07	0.0017046	4.9807
ENSG00000211672.2_3	IGLV4-3	-5.19709	0.814004	-41.2797	2.37e-07	0.0017046	4.66086
ENSG00000180667.11_7	YOD1	-4.09539	0.263938	-41.2508	2.38e-07	0.0017046	3.7499
ENSG00000185681.13_9	MORN5	-3.87406	0.152938	-34.9442	5.3e-07	0.00329846	3.46673
ENSG00000006432.16_13	MAP3K9	4.27435	0.209778	34.5082	5.63e-07	0.00329846	3.55321
ENSG00000184408.10_9	KCND2	-3.02288	-0.272384	-33.2168	6.76e-07	0.00363378	2.84162
ENSG00000070886.12_7	EPHA8	-4.03657	0.233843	-32.5989	7.4e-07	0.00367196	3.55053
ENSG00000229761.1_3	RPS20P1	4.64541	0.390355	31.896	8.22e-07	0.00378722	3.78596
ENSG00000227067.3_5	DPPA3P1	3.58981	-0.135714	30.1366	1.08e-06	0.00464561	2.93757
ENSG00000266373.1_7	AP002472.1	1.7333	-1.06487	26.7095	1.93e-06	0.00732819	2.73058
ENSG00000258546.1_5	CENPUP2	-4.02401	0.228973	-25.5297	2.4e-06	0.00838054	3.31271
ENSG00000235597.3_10	LINC01102	5.42369	0.774493	25.1313	2.59e-06	0.00838054	4.03113
ENSG00000230122.1_5	ECEL1P3	5.45288	0.794166	25.0605	2.62e-06	0.00838054	4.04972
ENSG00000143157.12_9	POGK	-3.46041	-0.0530542	-24.7402	2.79e-06	0.00838054	2.87907
ENSG00000079112.10_9	CDH17	-4.91037	0.670563	-24.6177	2.86e-06	0.00838054	3.87064
ENSG00000242071.3_5	RPL7AP6	5.44813	0.788183	24.3356	3.02e-06	0.00847263	3.99304
ENSG00000242417.1_6	RPL18P1	4.13171	0.13006	23.5145	3.56e-06	0.00919169	3.07504
ENSG00000110375.3_6	UPK2	-3.37783	-0.0955458	-23.1117	3.87e-06	0.00923008	2.75382
ENSG00000171873.8_7	ADRA1D	-4.06638	0.249022	-23.1081	3.87e-06	0.00923008	3.21738
ENSG00000126856.16_9	PRDM7	-2.90184	-0.332812	-22.9459	4.01e-06	0.00923008	2.51548
ENSG00000137809.17_12	ITGA11	-4.63439	0.532106	-22.7031	4.22e-06	0.00937866	3.56716
ENSG00000141452.10_7	RMC1	3.66279	-0.0955458	22.2253	4.67e-06	0.0100401	2.71072
ENSG00000180592.17_10	SKIDA1	1.21683	4.49175	21.9875	4.92e-06	0.0102307	4.15634
ENSG00000230687.1_10	AL008626.1	-4.8139	0.623849	-20.8352	6.37e-06	0.0125806	3.52158
ENSG00000235893.5	BX284632.1	4.69071	0.411983	20.7058	6.56e-06	0.0125806	3.26297
ENSG00000176401.6_8	EID2B	3.37816	-0.244393	20.6573	6.63e-06	0.0125806	2.4709
ENSG00000187902.13_13	SHISA7	-3.72281	0.0783618	-20.0241	7.7e-06	0.0141864	2.78754
ENSG00000115255.12_12	REEP6	-4.32187	0.377441	-19.1496	9.54e-06	0.0170781	3.07898
ENSG00000242516.4_8	LINC00960	-4.31405	0.372618	-18.996	9.91e-06	0.0172694	3.05806
ENSG00000227615.1_7	AP001324.1	5.56446	0.848628	18.3268	1.18e-05	0.0199594	3.45368
ENSG00000168135.4_6	KCNJ4	-3.09612	-0.23631	-18.1109	1.24e-05	0.0205808	2.30044
ENSG00000233559.2_8	LINC00513	3.46927	-0.196142	17.9981	1.28e-05	0.020674	2.32573
ENSG00000225308.2_5	ASS1P11	-3.0944	-0.23631	-17.2453	1.57e-05	0.0247333	2.22557
ENSG00000224751.2_7	SHMT1P1	4.62396	0.388461	16.8287	1.77e-05	0.0265656	2.82504
ENSG00000234420.9_10	ZNF37BP	4.20183	0.162855	16.82	1.77e-05	0.0265656	2.5853
ENSG00000114439.19_16	BBX	-3.50384	-0.0310419	-16.6337	1.87e-05	0.0273774	2.35473
ENSG00000109861.17_9	CTSC	-2.87803	-0.34499	-16.4626	1.96e-05	0.0276959	2.07854
ENSG00000108679.13_8	LGALS3BP	-4.45332	0.441164	-16.4393	1.98e-05	0.0276959	2.82286
ENSG00000263528.8_6	IKBKE	4.75767	0.440654	16.2938	2.06e-05	0.0282799	2.80174
ENSG00000067596.12_10	DHX8	-2.33679	-0.615478	-16.1986	2.12e-05	0.028474	1.9627
ENSG00000243479.3_4	MNX1-AS1	-4.07039	0.250301	-16.0459	2.22e-05	0.028549	2.57792
ENSG00000236813.1_5	BTF3P8	-1.43802	-1.06487	-15.9198	2.3e-05	0.028549	2.08792
ENSG00000084754.12_13	HADHA	-4.47405	0.454525	-15.0781	2.98e-05	0.0362657	2.62061
ENSG00000172766.19_6	NAA16	-4.92836	0.681259	-14.976	3.08e-05	0.0366659	2.77886
ENSG00000247151.7_9	CSTF3-AS1	-5.25909	0.845965	-14.9265	3.13e-05	0.0366659	2.87727
ENSG00000236243.2_7	RPL6P29	-5.24467	0.837514	-14.8486	3.21e-05	0.036811	2.85607
ENSG00000196341.3_10	OR8D1	4.41019	0.265422	14.6313	3.44e-05	0.0382282	2.37797
ENSG00000169100.14_7	SLC25A6	-4.48913	0.460328	-14.5393	3.54e-05	0.0387219	2.52881
ENSG00000018610.15_7	CXorf56	4.50969	0.332179	14.2967	3.84e-05	0.0412403	2.37818
ENSG00000265478.1	AC107982.3	-5.27132	0.854007	-14.007	4.23e-05	0.0446972	2.68096
ENSG00000130159.15_12	ECSIT	-5.22414	0.829977	-13.925	4.35e-05	0.0452158	2.64904
ENSG00000059758.8_10	CDK17	-4.33379	0.38269	-13.842	4.47e-05	0.0457764	2.33284
ENSG00000123240.17_14	OPTN	-5.36132	0.896292	-13.6762	4.74e-05	0.0472918	2.6238
ENSG00000279174.1_7	AC104581.3	-3.32663	-0.121566	-13.5095	5.02e-05	0.0490252	1.84964
ENSG00000042445.14_11	RETSAT	-3.89008	0.162855	-13.4472	5.13e-05	0.0491498	2.07591
ENSG00000187175.5_6	KRTAP12-1	4.2198	0.171443	13.4173	5.18e-05	0.0491498	2.07792
ENSG00000127989.14_15	MTERF1	-4.61477	0.523879	-13.3466	5.31e-05	0.0496623	2.33115
ENSG00000105649.10_7	RAB3A	3.9211	0.0215223	13.2086	5.58e-05	0.0506931	1.91322
ENSG00000261036.2_11	AC113418.1	2.22286	-0.81921	12.8725	6.3e-05	0.0533853	1.54537
ENSG00000279048.2_8	AC080080.1	2.22286	-0.81921	12.8725	6.3e-05	0.0533853	1.54537
ENSG00000267052.3_12	AC005050.1	2.22286	-0.81921	12.8725	6.3e-05	0.0533853	1.54537
ENSG00000238072.1_7	AC009244.1	2.22286	-0.81921	12.8725	6.3e-05	0.0533853	1.54537
ENSG00000121898.13_8	CPXM2	2.22286	-0.81921	12.8725	6.3e-05	0.0533853	1.54537
ENSG00000233940.1_5	RPL12P45	-3.70904	0.0697734	-12.8071	6.46e-05	0.0533853	1.87388
ENSG00000248115.1_8	AC023154.1	-2.95685	-0.304822	-12.7608	6.57e-05	0.0536178	1.60469
ENSG00000214510.10_8	SPINK13	-4.47302	0.453335	-12.5568	7.09e-05	0.0571282	2.09941
ENSG00000205015.1_6	LINC02138	-4.37572	0.406167	-12.4026	7.51e-05	0.0574628	2.03109
ENSG00000276972.1_8	AC078880.5	3.0083	-0.425894	12.3519	7.66e-05	0.0574628	1.48336
ENSG00000143971.9_7	ETAA1	4.97392	0.54553	12.0182	8.71e-05	0.0574628	2.01399
ENSG00000227234.2_6	SPANXB1	-3.8552	0.145629	-11.8736	9.22e-05	0.0574628	1.72489
ENSG00000163154.6_7	TNFAIP8L2	-4.39898	0.417698	-11.5629	0.000104468	0.0574628	1.81712
ENSG00000146063.20_6	TRIM41	-5.01837	0.723011	-11.5051	0.000106952	0.0574628	1.94647
ENSG00000207293.1	RF00019	-4.97145	0.701299	-11.4661	0.000108671	0.0574628	1.92553
ENSG00000197168.14_13	NEK5	-0.683215	7.2663	-11.3561	0.000113695	0.0574628	1.91063
ENSG00000228340.8_11	MIR646HG	0.779912	9.16946	11.1383	0.000124493	0.0574628	1.1467
ENSG00000175604.2_10	AC007601.1	-3.51233	-0.0269664	-11.1227	0.000125312	0.0574628	1.42221
ENSG00000234758.1_11	AC034228.3	-2.71602	-0.425894	-11.0376	0.000129896	0.0574628	1.21007
ENSG00000140563.16_8	MCTP2	3.88224	0.00126194	11.0094	0.000131463	0.0574628	1.41128
ENSG00000164626.9_7	KCNK5	-3.02498	-0.270413	-10.9476	0.000134972	0.0574628	1.24426
ENSG00000135324.6_6	MRAP2	-3.5058	-0.0303177	-10.9207	0.000136529	0.0574628	1.36778
ENSG00000101842.14_12	VSIG1	3.54609	-0.153145	10.8506	0.000140703	0.0574628	1.27861
ENSG00000249774.1_7	AC025458.1	0.68549	5.45924	10.8159	0.000142824	0.0574628	1.89022
ENSG00000256400.1_7	AC018630.1	-2.71504	-0.425894	-10.7767	0.00014527	0.0574628	1.14798
ENSG00000138768.15_9	USO1	-4.27188	0.354053	-10.6818	0.000151398	0.0574628	1.52136
ENSG00000179094.16_12	PER1	-5.25119	1.38839	-10.6497	0.000153539	0.0574628	1.66468
ENSG00000229816.1_5	DDX50P1	3.66315	-0.107206	10.5818	0.000158189	0.0574628	1.23275
ENSG00000250133.2_9	HOXC-AS2	4.05537	0.0925099	10.5275	0.000162032	0.0574628	1.33218
ENSG00000236125.3_6	USP17L4	-4.0465	0.238616	-10.4749	0.000165862	0.0574628	1.39684
ENSG00000257545.5_13	AC079385.1	2.38462	-0.738306	10.4334	0.00016896	0.0574628	1.02955
ENSG00000230622.1_5	UQCRHP1	3.92083	0.0197672	10.4294	0.000169267	0.0574628	1.26167
ENSG00000239207.2_7	GAPDHP39	-2.93261	-0.317215	-10.4102	0.000170724	0.0574628	1.08853
ENSG00000176160.11_8	HSF5	-4.29569	0.366078	-10.356	0.000174924	0.0574628	1.42177
ENSG00000168502.18_11	MTCL1	-4.04014	0.238616	-10.2795	0.000181074	0.0574628	1.33473
ENSG00000207476.1	RNU6-286P	3.20321	-0.325298	10.2776	0.000181231	0.0574628	1.05108
ENSG00000267532.5_9	MIR497HG	-4.55808	0.498003	-10.2693	0.000181915	0.0574628	1.44846
ENSG00000163053.11_10	SLC16A14	5.02851	0.581306	10.2682	0.000182004	0.0574628	1.47921
ENSG00000152894.15_17	PTPRK	4.21374	0.177003	10.2435	0.000184058	0.0574628	1.29178
ENSG00000225335.3_11	AC016027.1	-4.7411	0.588104	-10.2186	0.000186148	0.0574628	1.46347
ENSG00000188624.3_7	IGFL3	-4.44182	0.436851	-10.214	0.000186538	0.0574628	1.40459
ENSG00000266537.1_7	SPDYE22P	-1.92885	-0.81921	-10.1892	0.000188667	0.0574628	0.975241
ENSG00000140403.13_8	DNAJA4	5.35262	0.730276	10.0073	0.000205151	0.0574628	1.42718
ENSG00000066933.16_11	MYO9A	0.662624	5.93235	9.99545	0.00020628	0.0574628	1.47953
ENSG00000205181.8_10	LINC00654	3.44548	-0.212543	9.93469	0.000212206	0.0574628	0.997507
ENSG00000224164.2_10	AL133264.2	1.98121	-0.942038	9.9263	0.000213041	0.0574628	0.932125
ENSG00000265417.1_9	AP005119.2	-4.05105	0.24376	-9.8752	0.000218207	0.0574628	1.20208
ENSG00000283213.1_10	AC130466.1	-4.14416	0.289155	-9.85441	0.000220352	0.0574628	1.21532
ENSG00000167914.12_9	GSDMA	-1.92947	-0.81921	-9.80419	0.000225637	0.0574628	0.868413
ENSG00000173163.11_10	COMMD1	4.68645	0.401051	9.67949	0.000239435	0.0574628	1.19769
ENSG00000174233.12_9	ADCY6	-2.81628	1.61496	-9.60741	0.000247871	0.0574628	0.663708
ENSG00000251137.1_5	RPL7L1P7	4.62941	0.370715	9.51408	0.000259329	0.0574628	1.12386
ENSG00000174799.11_6	CEP135	-5.48185	0.958589	-9.46667	0.000265392	0.0574628	1.24721
ENSG00000260288.6_13	AC019294.2	5.16434	0.63601	9.45995	0.000266265	0.0574628	1.18413
ENSG00000087365.16_13	SF3B2	-4.11834	0.274751	-9.38811	0.000275817	0.0574628	1.03901
ENSG00000170180.22_12	GYPA	-4.06227	0.247204	-9.35185	0.000280794	0.0574628	1.01431
ENSG00000105388.17_11	CEACAM5	-5.3564	0.897942	-9.32054	0.000285178	0.0574628	1.17439
ENSG00000214269.3_5	LGMNP1	3.40641	-0.23405	9.29976	0.000288133	0.0574628	0.789985
ENSG00000153933.10_6	DGKE	-4.6602	0.543942	-9.2563	0.000294433	0.0574628	1.07587
ENSG00000174939.11_9	ASPHD1	-0.871582	6.16749	-9.14618	0.000311146	0.0574628	1.01178
ENSG00000123352.18_10	SPATS2	-3.54692	-0.00822361	-9.13562	0.000312808	0.0574628	0.825481
ENSG00000048028.12_11	USP28	-4.66291	0.549368	-8.96406	0.000341354	0.0574628	0.952576
ENSG00000158092.7_11	NCK1	-0.515401	4.37131	-8.89415	0.000353873	0.0574628	0.994238
ENSG00000256315.1_9	AP000462.2	-4.68522	0.557492	-8.88387	0.00035576	0.0574628	0.919141
ENSG00000204540.11_9	PSORS1C1	-1.6832	-0.942038	-8.80741	0.000370178	0.0574628	0.574987
ENSG00000124256.15_11	ZBP1	-1.6833	-0.942038	-8.77351	0.000376794	0.0574628	0.562977
ENSG00000249345.8_11	LINC02405	-3.60293	0.0197672	-8.72915	0.000385666	0.0574628	0.683344
ENSG00000231252.4_12	AC099792.1	-3.73915	0.0882786	-8.72496	0.000386518	0.0574628	0.70785
ENSG00000233146.1_3	BPIFB5P	4.39456	0.27175	8.70869	0.000389841	0.0574628	0.765592
ENSG00000275438.1_8	AL031008.1	-1.21397	3.41142	-8.67667	0.000396486	0.0574628	0.768941
ENSG00000228058.4_10	LINC01736	3.99652	0.0680183	8.65595	0.000400858	0.0574628	0.67272
ENSG00000281008.1_7	AC004808.2	-4.32558	0.381867	-8.65136	0.000401836	0.0574628	0.77302
ENSG00000165283.16_7	STOML2	-1.41178	6.34582	-8.55675	0.000422607	0.0574628	0.660343
ENSG00000104213.13_6	PDGFRL	-3.22612	-0.172375	-8.51325	0.000432585	0.0574628	0.528147
ENSG00000151702.18_10	FLI1	2.50638	-0.677877	8.48481	0.000439263	0.0574628	0.429706
ENSG00000255410.2_11	AC091564.5	1.42425	2.73458	8.41617	0.000455891	0.0574628	0.501068
ENSG00000163623.10_7	NKX6-1	-3.2952	-0.137966	-8.31423	0.000481997	0.0574628	0.459972
ENSG00000274565.1_12	AC080038.1	-3.73803	0.0873938	-8.2367	0.000503057	0.0574628	0.502349
ENSG00000124299.16_13	PEPD	2.1354	-0.861133	8.23045	0.0005048	0.0574628	0.345818
ENSG00000254532.2_12	AC124657.1	3.1943	1.25608	8.21333	0.000509617	0.0574628	0.234955
ENSG00000157916.20_8	RER1	3.99069	1.11279	8.1983	0.000513892	0.0574628	0.373648
ENSG00000151117.9_6	TMEM86A	3.71839	-0.0796425	8.11267	0.000539073	0.0574628	0.394612
ENSG00000236473.1_7	KRT43P	-2.09097	-0.738306	-8.09133	0.000545577	0.0574628	0.279175
ENSG00000271228.1_8	AL121655.1	-4.58679	0.513182	-8.06419	0.000553986	0.0574628	0.524184
ENSG00000267178.3_5	PHF5CP	3.26956	-0.294478	7.97512	0.000582685	0.0574628	0.276377
ENSG00000154556.20_15	SORBS2	3.9409	0.0419984	7.9724	0.00058359	0.0574628	0.370406
ENSG00000269399.1	AC008764.6	-4.23334	0.821402	-7.9625	0.000586893	0.0574628	0.437734
ENSG00000172493.23_12	AFF1	-0.624171	5.08631	-7.92641	0.000599129	0.0574628	0.445163
ENSG00000259207.10_8	ITGB3	2.79078	-0.536544	7.91054	0.000604606	0.0574628	0.211768
ENSG00000235531.11_12	MSC-AS1	3.54471	-0.168062	7.85189	0.000625372	0.0574628	0.254721
ENSG00000274536.9_12	AL034397.3	-2.09117	-0.738306	-7.81358	0.000639398	0.0574628	0.16518
ENSG00000229740.3_8	U91324.1	-3.95011	1.48173	-7.76996	0.000655826	0.0574628	0.184999
ENSG00000174485.16_11	DENND4A	-4.52661	1.03946	-7.74596	0.000665081	0.0574628	0.356908
ENSG00000239315.4_5	RPL19P13	2.78978	-0.536544	7.73914	0.000667739	0.0574628	0.139282
ENSG00000237090.1_9	AL512353.3	-4.37392	0.961587	-7.73632	0.000668842	0.0574628	0.343621
ENSG00000167377.19_12	ZNF23	-4.45074	0.444198	-7.71815	0.000675998	0.0574628	0.336506
ENSG00000239998.7_12	LILRA2	4.61412	0.381389	7.71268	0.000678173	0.0574628	0.324083
ENSG00000177483.12_9	RBM44	-3.93585	0.186776	-7.66217	0.000698633	0.0574628	0.26027
ENSG00000140873.16_8	ADAMTS18	4.69006	0.404553	7.58706	0.000730438	0.0574628	0.261727
ENSG00000259118.5_8	AL139022.1	-4.10478	0.267527	-7.54653	0.000748317	0.0574628	0.217859
ENSG00000237372.5_12	AL606807.1	4.34389	1.29288	7.47756	0.000779953	0.0574628	0.0887249
ENSG00000258494.1_4	OR11J5P	4.19903	0.184715	7.45536	0.000790473	0.0574628	0.154699
ENSG00000170074.20_11	FAM153A	-0.485676	7.5026	-7.36639	0.000834375	0.0574628	-0.446831
ENSG00000123179.14_7	EBPL	2.60418	-0.629626	7.35639	0.000839488	0.0574628	-0.0366017
ENSG00000101444.13_8	AHCY	2.88816	-0.488293	7.33316	0.000851511	0.0574628	-0.0387689
ENSG00000072401.15_6	UBE2D1	-3.14771	-0.209985	-7.32953	0.000853405	0.0574628	0.00179566
ENSG00000253687.1_8	AC008456.1	-4.21821	0.324366	-7.32666	0.000854913	0.0574628	0.10987
ENSG00000248996.1_8	AC145098.1	-3.9365	0.184715	-7.32429	0.000856154	0.0574628	0.0858213
ENSG00000163344.6_7	PMVK	3.42252	-0.22849	7.28274	0.000878319	0.0574628	-0.024185
ENSG00000162194.13_11	LBHD1	-4.22585	0.88739	-7.2722	0.000884053	0.0574628	0.0858145
ENSG00000278292.1_3	RFPL4AP6	3.83291	-0.0062527	7.25061	0.000895932	0.0574628	0.00808197
ENSG00000080189.15_9	SLC35C2	0.677597	8.2849	7.24896	0.000896844	0.0574628	-0.814089
ENSG00000243980.2	RN7SL702P	-3.14485	-0.209985	-7.24855	0.000897072	0.0574628	-0.0378865
ENSG00000228570.8_6	NUTM2E	3.60265	-0.119811	7.20835	0.000919736	0.0574628	-0.0384558
ENSG00000225751.2_10	AC087501.1	-3.87963	0.64581	-7.19154	0.000929414	0.0574628	0.0125154
ENSG00000088882.8_7	CPXM1	2.76405	-0.548722	7.18991	0.000930363	0.0574628	-0.111469
ENSG00000280194.1_10	AD000864.1	3.78204	-0.0530542	7.09413	0.000987948	0.0574628	-0.083278
ENSG00000159579.14_9	RSPRY1	0.711946	6.20042	7.088	0.000991776	0.0574628	-0.290239
ENSG00000118972.3_8	FGF23	3.49556	0.879431	7.06101	0.00100884	0.0574628	-0.183124
ENSG00000163913.14_16	IFT122	0.986159	5.20403	7.00842	0.00104312	0.0574628	-0.157119
ENSG00000259697.3_12	AC126323.2	-4.66234	0.550813	-6.97496	0.00106564	0.0574628	-0.0739692
ENSG00000155052.15_7	CNTNAP5	3.90157	0.0356704	6.96753	0.00107072	0.0574628	-0.134093
ENSG00000150867.14_12	PIP4K2A	3.63822	-0.101305	6.96213	0.00107443	0.0574628	-0.162918
ENSG00000115523.17_10	GNLY	-4.68915	0.564174	-6.96089	0.00107528	0.0574628	-0.0821472
ENSG00000049247.14_9	UTS2	-0.994115	5.7151	-6.93973	0.00108998	0.0574628	-0.28316
ENSG00000212316.1	RNU6-1228P	-1.24001	3.26557	-6.89984	0.00111835	0.0574628	-0.143221
ENSG00000088727.14_9	KIF9	0.96904	4.72525	6.87668	0.00113522	0.0574628	-0.187104
ENSG00000163630.11_12	SYNPR	-4.60943	0.525102	-6.86924	0.00114071	0.0574628	-0.139303
ENSG00000186795.1_6	KCNK18	-2.2118	-0.677877	-6.79827	0.00119464	0.0574628	-0.311597
ENSG00000233436.8_10	BTBD18	3.1056	-0.375383	6.74413	0.00123783	0.0574628	-0.321948
ENSG00000267474.1_9	AC008569.2	-3.67896	0.0575445	-6.72249	0.00125561	0.0574628	-0.268706
ENSG00000120533.13_9	ENY2	-4.12501	0.839094	-6.65236	0.00131536	0.0574628	-0.281549
ENSG00000257858.1_5	MTND1P24	-3.58647	0.0064893	-6.61934	0.00134465	0.0574628	-0.33602
ENSG00000171817.17_12	ZNF540	-0.907641	4.92042	-6.61856	0.00134535	0.0574628	-0.386728
ENSG00000048140.18_13	TSPAN17	2.25648	-0.800705	6.61457	0.00134894	0.0574628	-0.405669
ENSG00000108523.16_10	RNF167	-2.21289	3.09153	-6.60001	0.00136216	0.0574628	-0.352537
ENSG00000227723.1_8	AL596188.1	-3.99215	0.77208	-6.59682	0.00136507	0.0574628	-0.319432
ENSG00000253554.7_11	AC022639.1	-2.21207	-0.677877	-6.59617	0.00136567	0.0574628	-0.418751
ENSG00000227832.1_5	ST13P21	4.56889	0.884991	6.57709	0.00138328	0.0574628	-0.326872
ENSG00000137745.13_8	MMP13	-3.40364	-0.0841231	-6.57238	0.00138766	0.0574628	-0.376689
ENSG00000165084.16_11	C8orf34	4.92349	0.523253	6.55762	0.00140152	0.0574628	-0.336228
ENSG00000100354.21_14	TNRC6B	-0.905595	3.78746	-6.48191	0.00147522	0.0574628	-0.387918
ENSG00000127948.16_11	POR	-1.88292	3.50073	-6.46412	0.0014932	0.0574628	-0.401663
ENSG00000144744.17_8	UBA3	-0.573942	7.24411	-6.43193	0.0015264	0.0574628	-1.06267
ENSG00000214553.12_9	LRRC37A11P	1.90916	2.77648	6.42068	0.00153822	0.0574628	-0.476548
ENSG00000263206.1_5	KYNUP3	2.96127	2.61911	6.38161	0.00158008	0.0574628	-0.534403
ENSG00000284237.1_7	AL356275.1	-3.78129	0.109268	-6.38008	0.00158175	0.0574628	-0.468001
ENSG00000172320.4_8	OR5A1	-2.40183	3.29108	-6.37671	0.00158542	0.0574628	-0.474248
ENSG00000198087.7_7	CD2AP	1.04563	3.95883	6.34805	0.00161713	0.0574628	-0.486869
ENSG00000137225.13_7	CAPN11	-3.9348	0.743658	-6.27829	0.00169747	0.0574628	-0.523042
ENSG00000091181.20_9	IL5RA	1.3223	4.5596	6.27503	0.00170135	0.0574628	-0.587874
ENSG00000196739.15_6	COL27A1	-1.84488	-0.861133	-6.2575	0.00172234	0.0574628	-0.603422
ENSG00000117151.13_8	CTBS	-5.09817	1.57582	-6.22896	0.00175716	0.0574628	-0.553246
ENSG00000267288.2_11	AC138150.2	4.04748	0.625699	6.18646	0.00181059	0.0574628	-0.588143
ENSG00000269837.1_5	IPO5P1	4.80483	0.469154	6.12189	0.00189549	0.0574628	-0.627845
ENSG00000087303.19_9	NID2	3.27502	-0.295202	6.10966	0.0019121	0.0574628	-0.677442
ENSG00000013810.21_12	TACC3	-1.05756	6.01867	-6.1013	0.00192354	0.0574628	-0.978046
ENSG00000124523.17_8	SIRT5	-0.67867	5.20792	-6.0658	0.0019731	0.0574628	-0.850843
ENSG00000156521.14_7	TYSND1	-4.18267	1.10315	-6.01181	0.00205136	0.0574628	-0.703342
ENSG00000242578.1_8	AC073288.2	4.11869	0.644109	6.00961	0.00205463	0.0574628	-0.704768
ENSG00000285041.1_5	AL035412.1	-4.37837	0.953953	-6.00569	0.00206047	0.0574628	-0.707534
ENSG00000137845.15_11	ADAM10	0.38349	8.22024	5.97305	0.00210984	0.0574628	-1.80066
ENSG00000234512.1_5	TLR12P	-3.81907	0.616599	-5.97132	0.00211249	0.0574628	-0.731376
ENSG00000064655.19_9	EYA2	4.66668	0.417099	5.9489	0.00214726	0.0574628	-0.747567
ENSG00000197670.6_10	AL157838.1	-4.33937	0.390355	-5.93445	0.00217004	0.0574628	-0.756854
ENSG00000249631.7_10	AC005699.1	3.15072	-0.356877	5.93157	0.0021746	0.0574628	-0.793184
ENSG00000118412.13_11	CASP8AP2	1.12332	4.7176	5.9212	0.00219116	0.0574628	-0.881129
ENSG00000261419.1_9	AC145285.4	-2.67081	-0.448125	-5.90311	0.00222041	0.0574628	-0.816446
ENSG00000132436.12_14	FIGNL1	3.03582	-0.417306	5.90007	0.00222537	0.0574628	-0.81669
ENSG00000206052.11_7	DOK6	4.13034	0.905762	5.89713	0.00223017	0.0574628	-0.786796
ENSG00000231236.2_12	AP001605.1	-2.08811	3.36294	-5.88232	0.00225459	0.0574628	-0.791805
ENSG00000256166.1_9	LINC02571	3.84643	1.29919	5.85864	0.00229428	0.0574628	-0.847614
ENSG00000010318.22_8	PHF7	3.92282	0.0319782	5.85713	0.00229683	0.0574628	-0.813887
ENSG00000259010.1_7	AL049869.1	-1.05931	5.45858	-5.84331	0.00232042	0.0574628	-1.0672
ENSG00000196187.12_9	TMEM63A	1.26724	4.29926	5.83739	0.0023306	0.0574628	-0.888532
ENSG00000235008.1_7	AL023775.1	3.85474	0.00420325	5.83711	0.00233109	0.0574628	-0.828948
ENSG00000078114.19_11	NEBL	-3.82304	1.67158	-5.80385	0.00238934	0.0574628	-0.883453
ENSG00000151164.19_10	RAD9B	-4.22262	1.21642	-5.76023	0.00246835	0.0574628	-0.88193
ENSG00000275074.2_7	NUDT18	-2.20219	1.67573	-5.72563	0.00253323	0.0574628	-0.984773
ENSG00000157703.16_7	SVOPL	-3.72527	0.624182	-5.68066	0.0026206	0.0574628	-0.934094
ENSG00000159753.15_14	CARMIL2	-1.04172	3.52442	-5.67422	0.0026334	0.0574628	-0.948194
ENSG00000144199.12_6	FAHD2B	-1.98103	3.72728	-5.67316	0.00263551	0.0574628	-0.949393
ENSG00000171401.15_13	KRT13	-4.00396	0.219353	-5.66127	0.00265937	0.0574628	-0.948743
ENSG00000151023.17_10	ENKUR	3.56358	-0.153145	5.65537	0.00267129	0.0574628	-0.961854
ENSG00000240344.9_7	PPIL3	-2.83603	-0.365466	-5.62489	0.00273393	0.0574628	-0.993992
ENSG00000253479.6_10	LINC01603	4.35362	0.255937	5.59983	0.00278676	0.0574628	-0.994861
ENSG00000159167.12_7	STC1	-3.97993	0.207099	-5.59264	0.00280212	0.0574628	-0.998694
ENSG00000250220.1_9	AC053527.1	-3.68397	0.0616903	-5.55624	0.0028815	0.0574628	-1.02419
ENSG00000171865.10_8	RNASEH1	-4.20293	0.320307	-5.54638	0.00290346	0.0574628	-1.03778
ENSG00000167178.17_8	ISLR2	1.45763	4.09351	5.53834	0.00292152	0.0574628	-1.09706
ENSG00000276093.1_8	AL132822.1	-2.91566	-0.325298	-5.53131	0.0029374	0.0574628	-1.05602
ENSG00000134954.14_12	ETS1	-0.833374	7.37489	-5.52406	0.0029539	0.0574628	-1.86011
ENSG00000259776.1_8	AC093426.1	3.59509	0.394221	5.50966	0.002987	0.0574628	-1.06007
ENSG00000278041.1_8	AL133325.3	-2.38914	-0.589458	-5.50245	0.00300373	0.0574628	-1.0837
ENSG00000170037.14_14	CNTROB	4.70819	2.14357	5.48153	0.00305292	0.0574628	-1.09222
ENSG00000226783.1_5	TLK1P1	4.58906	1.12711	5.47334	0.00307242	0.0574628	-1.08646
ENSG00000185689.17_7	C6orf201	-2.25471	4.43245	-5.47278	0.00307377	0.0574628	-1.15936
ENSG00000172324.6_11	OR5A2	-3.90866	0.731831	-5.46628	0.00308937	0.0574628	-1.09444
ENSG00000198830.11_6	HMGN2	-4.27427	0.355946	-5.44959	0.00312985	0.0574628	-1.11405
ENSG00000205659.12_10	LIN52	1.55408	2.92516	5.42574	0.00318879	0.0574628	-1.12004
ENSG00000142025.16_13	DMRTC2	-3.60384	0.0215223	-5.40179	0.0032493	0.0574628	-1.13756
ENSG00000141084.12_12	RANBP10	4.37719	1.85003	5.37929	0.00330737	0.0574628	-1.16533
ENSG00000147459.18_7	DOCK5	1.01646	5.71319	5.37629	0.00331521	0.0574628	-1.53041
ENSG00000121454.6_6	LHX4	4.30731	1.14848	5.37514	0.00331822	0.0574628	-1.1577
ENSG00000008086.13_12	CDKL5	-1.84937	3.37256	-5.34381	0.00340148	0.0574628	-1.18651
ENSG00000088812.18_9	ATRN	-1.19746	4.40749	-5.33971	0.00341254	0.0574628	-1.30009
ENSG00000271947.1_8	AC017076.1	-3.65349	0.60318	-5.32358	0.00345654	0.0574628	-1.19859
ENSG00000213149.3_3	CNN2P9	3.88856	0.779346	5.32249	0.00345952	0.0574628	-1.19687
ENSG00000231106.3_9	LINC01436	3.75797	-0.0594988	5.32219	0.00346035	0.0574628	-1.19706
ENSG00000137177.20_10	KIF13A	0.568212	5.27841	5.30572	0.00350604	0.0574628	-1.50555
ENSG00000270031.1_9	AL020997.3	-3.96035	1.0052	-5.30544	0.0035068	0.0574628	-1.21139
ENSG00000125503.13_9	PPP1R12C	-1.05363	5.65374	-5.29998	0.00352209	0.0574628	-1.57457
ENSG00000137947.12_11	GTF2B	-2.94995	-0.308626	-5.28546	0.00356316	0.0574628	-1.22956
ENSG00000131386.20_10	GALNT15	-0.886068	3.21008	-5.27373	0.00359678	0.0574628	-1.24165
ENSG00000125895.6_9	TMEM74B	-0.349871	7.15746	-5.27316	0.00359842	0.0574628	-2.03479
ENSG00000135900.4_7	MRPL44	0.869883	6.0663	5.26335	0.0036268	0.0574628	-1.72172
ENSG00000146856.14_10	AGBL3	1.59355	4.79906	5.25814	0.00364199	0.0574628	-1.43019
ENSG00000130638.17_8	ATXN10	-1.96576	-0.800705	-5.25524	0.00365048	0.0574628	-1.25663
ENSG00000206822.1	RF00019	-2.98817	-0.290889	-5.25474	0.00365195	0.0574628	-1.25151
ENSG00000065054.14_8	SLC9A3R2	-1.06734	6.66992	-5.25117	0.00366241	0.0574628	-1.88025
ENSG00000256557.1_9	AC009509.3	-3.0278	-0.268458	-5.24573	0.00367847	0.0574628	-1.25753
ENSG00000170242.19_7	USP47	1.06793	4.9614	5.24024	0.00369474	0.0574628	-1.49132
ENSG00000228992.2_7	RPL5P32	-4.85749	2.53852	-5.23253	0.00371774	0.0574628	-1.26899
ENSG00000232234.4_10	AL355499.1	-3.15232	-0.209985	-5.21266	0.0037778	0.0574628	-1.28082
ENSG00000258791.9_9	LINC00520	1.93247	3.402	5.20232	0.00380949	0.0574628	-1.30092
ENSG00000116641.18_16	DOCK7	-4.31528	0.931487	-5.17822	0.0038846	0.0574628	-1.33419
ENSG00000120800.5_6	UTP20	-0.796578	5.73597	-5.17745	0.00388703	0.0574628	-1.71305
ENSG00000196890.5_5	HIST3H2BB	-3.21335	-0.179889	-5.17118	0.00390686	0.0574628	-1.31147
ENSG00000140450.9_6	ARRDC4	-4.76965	1.91924	-5.17088	0.00390781	0.0574628	-1.31123
ENSG00000161082.13_6	CELF5	3.93008	0.0384028	5.14358	0.00399563	0.0574628	-1.33454
ENSG00000130368.7_6	MAS1	-4.36999	0.406207	-5.13631	0.00401941	0.0574628	-1.36868
ENSG00000183625.16_13	CCR3	-1.96723	-0.800705	-5.13081	0.00403752	0.0574628	-1.34738
ENSG00000198522.14_12	GPN1	3.31768	0.251274	5.12369	0.0040611	0.0574628	-1.34777
ENSG00000088854.13_9	C20orf194	-1.51296	5.02502	-5.11909	0.0040764	0.0574628	-1.5871
ENSG00000112039.6_9	FANCE	0.913739	5.63031	5.11589	0.0040871	0.0574628	-1.74899
ENSG00000177084.19_14	POLE	3.56379	1.14181	5.1113	0.00410248	0.0574628	-1.36588
ENSG00000112679.15_11	DUSP22	-0.530425	7.51396	-5.10724	0.00411616	0.0574628	-2.30516
ENSG00000214331.9_10	AC009053.1	2.46993	2.81906	5.09298	0.00416462	0.0574628	-1.37125
ENSG00000261764.1_3	KRT18P18	-3.04642	-0.262687	-5.0861	0.00418825	0.0574628	-1.37688
ENSG00000002586.20_14_PAR_Y	CD99	-4.36599	0.399805	-5.06381	0.00426586	0.0574628	-1.42791
ENSG00000148950.11_12	IMMP1L	-3.47178	1.24724	-5.05579	0.00429419	0.0574628	-1.40397
ENSG00000104723.21_12	TUSC3	-3.63147	0.590011	-5.04861	0.00431976	0.0574628	-1.41416
ENSG00000186367.7_8	KIAA1024L	-1.41021	3.15934	-5.04606	0.00432886	0.0574628	-1.41677
ENSG00000147687.19_11	TATDN1	-3.36098	0.385657	-5.04219	0.00434276	0.0574628	-1.41132
ENSG00000165572.8_6	KBTBD6	-1.68582	4.50591	-5.0325	0.00437773	0.0574628	-1.56477
ENSG00000104177.19_13	MYEF2	-3.19006	-0.188111	-5.03222	0.00437875	0.0574628	-1.41784
ENSG00000133835.18_13	HSD17B4	4.10298	1.04519	5.02022	0.00442256	0.0574628	-1.4277
ENSG00000252636.1	RNU6-826P	-3.16777	-0.20247	-5.01534	0.00444051	0.0574628	-1.43094
ENSG00000058804.12_7	NDC1	-1.15546	4.1093	-5.00809	0.00446737	0.0574628	-1.54375
ENSG00000272247.1_9	AC080013.5	3.7287	-0.0835208	5.00803	0.00446759	0.0574628	-1.43782
ENSG00000181458.10_9	TMEM45A	3.80488	0.497279	5.00722	0.0044706	0.0574628	-1.4426
ENSG00000175514.2_5	GPR152	3.48468	1.52065	4.99386	0.00452061	0.0574628	-1.4573
ENSG00000110900.16_6	TSPAN11	3.50076	-0.166783	4.97475	0.0045933	0.0574628	-1.46285
ENSG00000179988.15_10	PSTK	-1.51564	3.82639	-4.97062	0.00460919	0.0574628	-1.53141
ENSG00000100138.15_13	SNU13	-1.00574	3.83471	-4.96769	0.00462049	0.0574628	-1.54588
ENSG00000185215.11_14	TNFAIP2	0.79472	5.28875	4.96693	0.00462342	0.0574628	-1.81214
ENSG00000234795.11_10	RFTN1P1	-3.40635	1.49449	-4.95425	0.00467278	0.0574628	-1.48368
ENSG00000227066.2_10	Z98257.1	2.91101	-0.474145	4.95182	0.00468235	0.0574628	-1.48163
ENSG00000249838.1_5	SUMO2P7	-3.08893	1.21514	-4.94962	0.00469099	0.0574628	-1.49028
ENSG00000169223.16_12	LMAN2	-2.83404	0.712839	-4.9469	0.00470171	0.0574628	-1.49099
ENSG00000224985.1_10	AL590714.1	-3.16195	-0.20247	-4.94287	0.00471763	0.0574628	-1.48766
ENSG00000172421.10_13	EFCAB3	1.68764	4.66758	4.9425	0.00471911	0.0574628	-1.68463
ENSG00000124784.9_6	RIOK1	0.942834	5.35575	4.92305	0.00479693	0.0574628	-1.86499
ENSG00000185634.12_7	SHC4	-2.19522	2.55829	-4.91151	0.00484378	0.0574628	-1.51311
ENSG00000261469.1_11	AC020978.4	4.19865	1.08973	4.91042	0.00484824	0.0574628	-1.51565
ENSG00000280287.1_8	AC131212.3	1.18725	4.37657	4.90671	0.00486345	0.0574628	-1.68171
ENSG00000100347.15_7	SAMM50	3.14665	-0.351318	4.89637	0.00490614	0.0574628	-1.52406
ENSG00000258170.1_10	AC089998.4	-3.84916	1.02751	-4.88716	0.00494452	0.0574628	-1.53328
ENSG00000166105.16_9	GLB1L3	4.81191	1.77468	4.88028	0.00497339	0.0574628	-1.53819
ENSG00000068323.17_7	TFE3	-4.0262	1.20085	-4.87816	0.00498235	0.0574628	-1.54471
ENSG00000116981.4_6	NT5C1A	-3.58465	0.0126157	-4.87728	0.00498605	0.0574628	-1.54675
ENSG00000166816.15_9	LDHD	-2.98991	-0.290889	-4.8578	0.00506919	0.0574628	-1.55456
ENSG00000228223.3_9	HCG11	-2.15895	3.95041	-4.85767	0.00506976	0.0574628	-1.62509
ENSG00000144671.11_6	SLC22A14	-3.44688	0.500402	-4.84046	0.00514459	0.0574628	-1.57917
ENSG00000174562.14_11	KLK15	-1.92649	1.17322	-4.82761	0.00520131	0.0574628	-1.60569
ENSG00000277734.8_8	TRAC	-2.77897	-0.393241	-4.82362	0.00521908	0.0574628	-1.58156
ENSG00000259343.9_12	TMC3-AS1	-2.84187	0.939152	-4.80391	0.00530787	0.0574628	-1.60288
ENSG00000166411.14_10	IDH3A	1.81335	5.28424	4.79615	0.00534329	0.0574628	-1.9392
ENSG00000261610.1_5	AP000265.1	-3.37809	0.46535	-4.79041	0.00536966	0.0574628	-1.61869
ENSG00000104529.19_17	EEF1D	-3.55968	-0.00822361	-4.78093	0.00541362	0.0574628	-1.62524
ENSG00000123201.14_7	GUCY1B2	-3.26143	0.406755	-4.77708	0.00543154	0.0574628	-1.62647
ENSG00000248307.6_12	LINC00616	0.889025	3.65397	4.77168	0.00545686	0.0574628	-1.70297
ENSG00000166923.12_11	GREM1	-1.91114	4.80113	-4.76937	0.00546773	0.0574628	-1.84731
ENSG00000105613.10_7	MAST1	-1.3968	4.89362	-4.76264	0.00549954	0.0574628	-1.89467
ENSG00000143337.19_11	TOR1AIP1	0.642195	4.86173	4.75315	0.00554475	0.0574628	-1.9258
ENSG00000008196.13_7	TFAP2B	-3.58931	0.0064893	-4.73296	0.00564241	0.0574628	-1.66647
ENSG00000231345.3_5	BEND3P1	-3.57908	0.00147323	-4.71259	0.00574297	0.0574628	-1.68332
ENSG00000241163.10_14	LINC00877	-3.28927	0.418557	-4.7022	0.0057951	0.0574628	-1.68989
ENSG00000137869.16_12	CYP19A1	1.59222	4.84166	4.70069	0.00580271	0.0574628	-1.9461
ENSG00000186723.4_15	OR10H1	-3.79332	0.110076	-4.69861	0.00581322	0.0574628	-1.70452
ENSG00000279489.1_7	AL355377.2	-2.06269	-0.752454	-4.69144	0.00584962	0.0574628	-1.68743
ENSG00000213398.8_11	LCAT	-4.13386	1.25388	-4.68531	0.00588096	0.0574628	-1.70766
ENSG00000236713.1_7	AL356292.1	-2.22036	2.97398	-4.68405	0.00588745	0.0574628	-1.70077
ENSG00000267122.1_9	AC004490.1	4.2778	0.196918	4.68217	0.00589712	0.0574628	-1.72839
ENSG00000148341.18_11	SH3GLB2	-3.95486	0.7418	-4.68132	0.00590146	0.0574628	-1.73628
ENSG00000126259.20_10	KIRREL2	3.86651	1.31951	4.6765	0.00592635	0.0574628	-1.69976
ENSG00000229948.2_7	B3GALNT1P1	-3.72819	0.636778	-4.67121	0.00595385	0.0574628	-1.73417
ENSG00000159905.15_8	ZNF221	3.21538	-0.31563	4.67036	0.00595823	0.0574628	-1.70614
ENSG00000236830.8_12	CBR3-AS1	-0.767548	4.10464	-4.64542	0.00608984	0.0574628	-1.88035
ENSG00000267653.1_10	AC002546.1	4.29609	2.10401	4.64338	0.00610074	0.0574628	-1.7264
ENSG00000230224.1_6	PHBP9	-3.06112	-0.255202	-4.6422	0.00610705	0.0574628	-1.73063
ENSG00000261284.2_7	RBM22P13	3.58481	1.68877	4.64213	0.00610744	0.0574628	-1.72799
ENSG00000242352.2_5	FAM91A3P	2.57857	1.81647	4.6385	0.00612693	0.0574628	-1.73462
ENSG00000169045.17_15	HNRNPH1	-3.61337	0.0249945	-4.62047	0.00622488	0.0574628	-1.76399
ENSG00000255553.2_11	AP003733.3	-2.57147	-0.49821	-4.61987	0.00622814	0.0574628	-1.7461
ENSG00000215029.12_12	TCP11X2	-3.85476	0.635874	-4.61712	0.00624325	0.0574628	-1.78142
ENSG00000268104.3_7	SLC6A14	3.39645	-0.244393	4.59667	0.00635697	0.0574628	-1.76909
ENSG00000267075.1_10	AC015818.9	-1.27436	6.35498	-4.59268	0.0063794	0.0574628	-2.41551
ENSG00000237126.8_12	AC073254.1	-1.50913	3.43354	-4.57771	0.00646451	0.0574628	-1.83578
ENSG00000266371.1_9	AC079915.1	3.54612	1.92873	4.56673	0.00652778	0.0574628	-1.78888
ENSG00000059769.20_7	DNAJC25	-3.42994	0.489415	-4.56288	0.00655016	0.0574628	-1.81498
ENSG00000259708.1_10	AC090607.3	4.02464	0.0765139	4.55802	0.00657847	0.0574628	-1.82349
ENSG00000224043.9_11	CCNT2-AS1	-1.16248	4.77634	-4.55687	0.00658519	0.0574628	-2.07674
ENSG00000164938.14_7	TP53INP1	-3.09368	-0.239166	-4.55647	0.00658756	0.0574628	-1.80322
ENSG00000214050.8_14	FBXO16	-3.6458	0.582496	-4.55239	0.00661153	0.0574628	-1.83307
ENSG00000171729.14_9	TMEM51	-3.86603	0.872457	-4.54157	0.00667549	0.0574628	-1.83148
ENSG00000112561.19_11	TFEB	1.30975	3.31967	4.53973	0.00668644	0.0574628	-1.8674
ENSG00000134285.11_11	FKBP11	-3.37614	0.392607	-4.53555	0.00671143	0.0574628	-1.83099
ENSG00000147571.5_7	CRH	3.11719	-0.380499	4.53474	0.00671627	0.0574628	-1.81824
ENSG00000143224.18_14	PPOX	-1.36657	4.20401	-4.5336	0.00672315	0.0574628	-1.98594
ENSG00000232119.8_9	MCTS1	3.67558	0.958553	4.51806	0.00681712	0.0574628	-1.83118
ENSG00000204673.11_13	AKT1S1	2.95709	3.56906	4.50563	0.00689335	0.0574628	-1.88445
ENSG00000197879.17_14	MYO1C	0.8357	5.79065	4.50075	0.00692361	0.0574628	-2.38416
ENSG00000185344.15_10	ATP6V0A2	-3.73711	0.0873938	-4.49725	0.00694535	0.0574628	-1.87845
ENSG00000252914.1	RNU6-789P	4.03127	0.860926	4.49666	0.00694902	0.0574628	-1.86988
ENSG00000168807.17_9	SNTB2	-1.08345	5.16347	-4.49447	0.00696271	0.0574628	-2.22452
ENSG00000166575.17_13	TMEM135	-3.57188	1.88238	-4.49381	0.00696681	0.0574628	-1.84913
ENSG00000177426.22_13	TGIF1	1.47741	5.74025	4.48559	0.00701843	0.0574628	-2.36513
ENSG00000180770.3_3	OR7E129P	-2.6211	-0.474145	-4.48141	0.00704484	0.0574628	-1.86207
ENSG00000277526.5_12	AC245123.1	-4.5205	1.56324	-4.47945	0.00705727	0.0574628	-1.88553
ENSG00000236423.8_10	LINC01134	1.36558	2.28597	4.47849	0.00706336	0.0574628	-1.86196
ENSG00000215301.11_15	DDX3X	0.341242	5.91297	4.47409	0.00709142	0.0574628	-2.45053
ENSG00000005486.17_6	RHBDD2	1.66171	4.38283	4.47101	0.0071111	0.0574628	-2.07698
ENSG00000258400.1_11	AL591767.1	2.0107	3.06852	4.45857	0.0071913	0.0574628	-1.90676
ENSG00000241135.8_10	LINC00881	2.47235	3.95695	4.45206	0.00723368	0.0574628	-1.99503
ENSG00000236045.1_11	AL031283.3	1.73876	2.03799	4.44798	0.00726039	0.0574628	-1.88686
ENSG00000160856.21_10	FCRL3	-3.78674	1.08138	-4.42806	0.00739247	0.0574628	-1.92306
ENSG00000169684.13_9	CHRNA5	-0.496698	6.88659	-4.42747	0.00739646	0.0574628	-2.77446
ENSG00000266575.1_5	BOLA2P1	3.67747	0.665772	4.4256	0.00740898	0.0574628	-1.91979
ENSG00000253726.1_9	AC013562.1	-3.99623	0.941767	-4.41938	0.00745092	0.0574628	-1.94528
ENSG00000148429.15_10	USP6NL	-1.40325	4.00665	-4.41914	0.00745255	0.0574628	-2.06142
ENSG00000151445.16_13	VIPAS39	-3.35152	0.452786	-4.41557	0.00747674	0.0574628	-1.94209
ENSG00000146410.12_11	MTFR2	-3.48427	1.78987	-4.41109	0.00750722	0.0574628	-1.91837
ENSG00000165526.9_9	RPUSD4	-3.15197	-0.209985	-4.40133	0.00757419	0.0574628	-1.93843
ENSG00000232727.2_5	YWHAEP1	3.84807	1.0471	4.3998	0.0075847	0.0574628	-1.93475
ENSG00000143162.9_12	CREG1	-1.19525	3.95932	-4.38421	0.00769327	0.0574628	-2.09432
ENSG00000183307.4_10	TMEM121B	-4.18983	1.4842	-4.38255	0.00770491	0.0574628	-1.95926
ENSG00000242104.5_10	AC092978.1	-3.83015	0.126194	-4.37901	0.00772985	0.0574628	-1.99021
ENSG00000141748.13_9	ARL5C	1.05538	2.10784	4.37001	0.00779371	0.0574628	-1.95182
ENSG00000233562.1_7	AL356981.1	-3.83624	1.2198	-4.36227	0.00784911	0.0574628	-1.97522
ENSG00000041802.11_11	LSG1	-3.53966	0.531687	-4.35487	0.00790246	0.0574628	-2.00532
ENSG00000167962.15_10	ZNF598	-0.583982	5.48334	-4.35313	0.00791512	0.0574628	-2.45679
ENSG00000159450.13_7	TCHH	3.6417	0.824563	4.34054	0.00800706	0.0574628	-1.98747
ENSG00000249279.6_9	LINC02057	-3.14298	-0.209985	-4.32992	0.00808561	0.0574628	-2.00161
ENSG00000139289.14_10	PHLDA1	1.95124	5.10601	4.32088	0.00815317	0.0574628	-2.36081
ENSG00000186272.13_11	ZNF17	-4.29245	1.53638	-4.31699	0.00818246	0.0574628	-2.01986
ENSG00000171368.12_7	TPPP	3.91491	1.78032	4.31436	0.00820237	0.0574628	-2.002
ENSG00000154511.12_8	FAM69A	-1.89608	5.12093	-4.29011	0.00838818	0.0574628	-2.3831
ENSG00000114030.13_10	KPNA1	-4.06713	0.978184	-4.28682	0.00841381	0.0574628	-2.06969
ENSG00000115239.24_13	ASB3	-0.666712	5.79351	-4.28605	0.00841979	0.0574628	-2.60274
ENSG00000279019.1_7	AC009090.4	0.866047	4.25246	4.28222	0.00844968	0.0574628	-2.26179
ENSG00000136143.16_13	SUCLA2	-1.97781	5.00582	-4.27817	0.00848146	0.0574628	-2.36681
ENSG00000110881.12_10	ASIC1	-0.898159	3.57774	-4.27531	0.00850399	0.0574628	-2.14875
ENSG00000160223.18_13	ICOSLG	4.11326	2.47677	4.27018	0.0085446	0.0574628	-2.04228
ENSG00000135723.14_10	FHOD1	-1.13572	5.01004	-4.26272	0.00860405	0.0574628	-2.42193
ENSG00000279670.1_8	AL359922.3	-1.55151	5.19391	-4.25983	0.00862714	0.0574628	-2.44921
ENSG00000169627.9_8	BOLA2B	1.16134	3.75308	4.25834	0.00863915	0.0574628	-2.19233
ENSG00000233682.3_12	AL356417.2	-3.78612	0.920207	-4.25777	0.00864374	0.0574628	-2.09136
ENSG00000163513.19_12	TGFBR2	1.02009	5.54167	4.25774	0.00864396	0.0574628	-2.56619
ENSG00000104818.15_7	CGB2	3.4179	0.551457	4.25345	0.00867857	0.0574628	-2.06585
ENSG00000166796.12_8	LDHC	3.35911	1.0579	4.24554	0.00874268	0.0574628	-2.06008
ENSG00000198841.4_7	KTI12	3.82536	0.51951	4.23471	0.00883146	0.0574628	-2.11446
ENSG00000111215.12_9	PRR4	-1.51418	4.93122	-4.2296	0.00887373	0.0574628	-2.42349
ENSG00000261302.7_11	AC106779.1	-1.62277	2.64917	-4.21668	0.00898158	0.0574628	-2.09952
ENSG00000115761.17_9	NOL10	1.33352	4.61762	4.21388	0.00900512	0.0574628	-2.39141
ENSG00000160678.12_6	S100A1	-4.12265	0.271269	-4.21103	0.00902917	0.0574628	-2.17092
ENSG00000141404.17_11	GNAL	-1.35926	4.61103	-4.21018	0.00903636	0.0574628	-2.38188
ENSG00000106236.4_6	NPTX2	-3.70535	1.66788	-4.20946	0.00904245	0.0574628	-2.09679
ENSG00000130518.18_13	IQCN	-1.48966	5.85537	-4.20842	0.0090513	0.0574628	-2.6665
ENSG00000115875.19_14	SRSF7	-3.6838	0.544406	-4.19895	0.00913201	0.0574628	-2.15166
ENSG00000122335.17_11	SERAC1	-0.824291	5.89524	-4.19468	0.00916876	0.0574628	-2.72097
ENSG00000254813.5_11	AC123777.1	-3.80602	2.31042	-4.18755	0.00923035	0.0574628	-2.11471
ENSG00000128606.13_7	LRRC17	-4.16796	1.27344	-4.18578	0.00924571	0.0574628	-2.1561
ENSG00000151693.11_13	ASAP2	2.0527	5.65199	4.1808	0.00928917	0.0574628	-2.6297
ENSG00000142609.20_10	CFAP74	0.701962	7.57656	4.18014	0.00929491	0.0574628	-3.27368
ENSG00000275055.2_9	AC011468.5	-1.32366	5.62497	-4.17839	0.00931029	0.0574628	-2.64822
ENSG00000214194.9_11	SMIM30	3.69452	0.436851	4.1673	0.00940804	0.0574628	-2.16769
ENSG00000159055.4_7	MIS18A	-3.38553	-0.0908494	-4.16638	0.00941624	0.0574628	-2.1602
ENSG00000137513.11_13	NARS2	1.07533	5.62582	4.16434	0.00943437	0.0574628	-2.68439
ENSG00000185101.13_7	ANO9	0.753114	5.67749	4.14857	0.00957592	0.0574628	-2.72224
ENSG00000138193.17_11	PLCE1	-1.07915	6.57928	-4.1411	0.00964384	0.0574628	-2.96096
ENSG00000151552.12_8	QDPR	4.11274	1.35206	4.14071	0.00964741	0.0574628	-2.16688
ENSG00000250474.2_8	WBP1LP2	2.01191	4.13756	4.12885	0.0097565	0.0574628	-2.35767
ENSG00000250095.5_7	NREP-AS1	1.00032	5.40455	4.12434	0.00979835	0.0574628	-2.67363
ENSG00000029725.17_9	RABEP1	0.838728	6.25748	4.11518	0.009884	0.0574628	-2.91429
ENSG00000274922.3_12	AL139384.1	-3.52405	0.7886	-4.10831	0.00994876	0.0574628	-2.21902
ENSG00000211456.13_10	SACM1L	-2.34413	0.467184	-4.10693	0.00996182	0.0574628	-2.17632
ENSG00000260927.2_10	AC009107.2	3.84531	1.1436	4.1054	0.00997637	0.0574628	-2.19571
ENSG00000035862.12_8	TIMP2	-4.09841	1.51768	-4.10209	0.0100079	0.0574628	-2.20988
ENSG00000177380.14_13	PPFIA3	0.460151	5.11538	4.09067	0.0101174	0.0574628	-2.64968
ENSG00000113262.16_8	GRM6	2.30923	2.15297	4.08292	0.0101925	0.0574628	-2.20186
ENSG00000102981.10_9	PARD6A	-1.83144	3.35971	-4.08292	0.0101926	0.0574628	-2.28271
ENSG00000161509.14_7	GRIN2C	-4.01045	1.47499	-4.07742	0.0102462	0.0574628	-2.231
ENSG00000131558.15_8	EXOC4	-1.47747	5.03376	-4.07339	0.0102858	0.0574628	-2.6109
ENSG00000089692.9_8	LAG3	-1.89269	4.76811	-4.07131	0.0103063	0.0574628	-2.53373
ENSG00000150773.12_11	PIH1D2	3.64457	0.658257	4.07085	0.0103108	0.0574628	-2.24187
ENSG00000204611.7_8	ZNF616	-0.301155	5.84433	-4.06603	0.0103585	0.0574628	-2.85778
ENSG00000255843.1_8	AP000593.3	4.34883	0.784038	4.06192	0.0103994	0.0574628	-2.31842
ENSG00000170919.16_9	TPT1-AS1	-1.05452	5.18015	-4.05247	0.0104941	0.0574628	-2.68537
ENSG00000072694.22_10	FCGR2B	-3.87859	1.04573	-4.04945	0.0105246	0.0574628	-2.26817
ENSG00000096384.20_6	HSP90AB1	-3.31574	-0.12908	-4.03676	0.0106538	0.0574628	-2.27812
ENSG00000237993.1_10	AL365318.1	1.06714	5.01348	4.03293	0.010693	0.0574628	-2.67585
ENSG00000184840.12_6	TMED9	-3.39698	0.726008	-4.03161	0.0107067	0.0574628	-2.28576
ENSG00000116251.11_9	RPL22	-4.17532	1.55679	-4.02985	0.0107248	0.0574628	-2.27954
ENSG00000279629.1_7	AC048380.3	-3.40565	1.75665	-4.02361	0.0107895	0.0574628	-2.25909
ENSG00000103653.17_6	CSK	-2.66226	2.0807	-4.02031	0.0108238	0.0574628	-2.25847
ENSG00000148680.16_11	HTR7	-3.14056	1.25281	-4.01842	0.0108436	0.0574628	-2.26256
ENSG00000101413.12_6	RPRD1B	-3.77831	0.106145	-4.01477	0.0108818	0.0574628	-2.33189
ENSG00000283538.3_11	AC005972.4	-2.52358	0.528099	-4.00906	0.0109421	0.0574628	-2.26461
ENSG00000196267.14_9	ZNF836	-3.71233	0.880585	-4.0039	0.0109967	0.0574628	-2.32847
ENSG00000169914.6_6	OTUD3	-4.33417	0.387063	-3.99123	0.0111324	0.0574628	-2.41058
ENSG00000253710.5_11	ALG11	1.0707	4.74506	3.98931	0.0111531	0.0574628	-2.66093
ENSG00000103356.18_7	EARS2	3.80025	1.01606	3.98832	0.0111639	0.0574628	-2.30588
ENSG00000155876.6_7	RRAGA	-0.524904	6.90204	-3.98748	0.0111729	0.0574628	-3.25087
ENSG00000173585.17_6	CCR9	-1.00875	6.06096	-3.98583	0.0111909	0.0574628	-2.9846
ENSG00000188554.15_6	NBR1	-4.0481	0.234565	-3.97587	0.0112995	0.0574628	-2.39391
ENSG00000081479.15_13	LRP2	0.339017	6.48839	3.96514	0.011418	0.0574628	-3.15526
ENSG00000198691.14_9	ABCA4	0.959938	3.6773	3.96479	0.0114219	0.0574628	-2.47837
ENSG00000235501.8_12	AC105942.1	-3.94226	0.993671	-3.96268	0.0114454	0.0574628	-2.38137
ENSG00000269463.1_9	AP001160.4	-4.5868	1.83015	-3.95047	0.0115823	0.0574628	-2.36103
ENSG00000165457.15_12	FOLR2	2.77456	-0.0204009	3.94949	0.0115933	0.0574628	-2.33287
ENSG00000138079.14_12	SLC3A1	1.25686	3.86474	3.94499	0.0116444	0.0574628	-2.5244
ENSG00000182831.12_9	C16orf72	-2.90089	1.49266	-3.93678	0.011738	0.0574628	-2.33196
ENSG00000182551.14_8	ADI1	-1.63914	3.73026	-3.93453	0.0117639	0.0574628	-2.49075
ENSG00000057468.7_7	MSH4	3.29745	2.76701	3.9344	0.0117653	0.0574628	-2.35529
ENSG00000229249.7_10	LINC00446	3.95837	0.973254	3.92519	0.0118718	0.0574628	-2.38118
ENSG00000206880.1	RNU6-1310P	3.19793	0.184518	3.91833	0.0119518	0.0574628	-2.37682
ENSG00000125538.12_11	IL1B	3.63512	1.08885	3.91791	0.0119568	0.0574628	-2.37885
ENSG00000154127.10_6	UBASH3B	-1.13509	5.6003	-3.90927	0.0120584	0.0574628	-2.94026
ENSG00000181143.15_8	MUC16	0.82497	3.99416	3.90504	0.0121085	0.0574628	-2.60063
ENSG00000257528.1_3	KRT8P19	1.34928	5.9134	3.90492	0.01211	0.0574628	-3.03132
ENSG00000273394.1_8	AC128687.2	3.89593	0.536185	3.90388	0.0121224	0.0574628	-2.43566
ENSG00000197888.3_6	UGT2B17	-3.68659	1.14469	-3.90208	0.0121439	0.0574628	-2.39794
ENSG00000138678.11_6	GPAT3	1.54131	1.72067	3.89251	0.0122586	0.0574628	-2.36506
ENSG00000224415.1_7	AC007683.1	-3.94483	1.08013	-3.88484	0.0123515	0.0574628	-2.43005
ENSG00000178821.13_9	TMEM52	1.87842	4.27544	3.88153	0.0123918	0.0574628	-2.64632
ENSG00000129351.18_14	ILF3	0.747823	7.09609	3.87792	0.0124359	0.0574628	-3.43913
ENSG00000206848.1	RNU6-890P	-2.98425	1.29604	-3.87022	0.0125308	0.0574628	-2.39593
ENSG00000198892.7_4	SHISA4	1.21201	2.15212	3.86906	0.0125451	0.0574628	-2.39893
ENSG00000172992.13_12	DCAKD	-4.11566	2.42447	-3.8685	0.0125521	0.0574628	-2.41244
ENSG00000137434.12_11	C6orf52	-2.28452	2.57187	-3.8652	0.012593	0.0574628	-2.41751
ENSG00000106100.11_9	NOD1	-3.98329	2.90802	-3.86391	0.0126091	0.0574628	-2.42287
ENSG00000185621.11_14	LMLN	0.500144	5.75834	3.86271	0.0126241	0.0574628	-3.05874
ENSG00000147457.14_7	CHMP7	-3.58503	0.981075	-3.85869	0.0126743	0.0574628	-2.44704
ENSG00000196295.13_16	AC005154.1	1.10434	6.54841	3.8518	0.0127609	0.0574628	-3.28223
ENSG00000186432.10_9	KPNA4	-3.13043	0.857113	-3.83988	0.0129126	0.0574628	-2.43812
ENSG00000133246.12_10	PRAM1	-0.868502	5.99623	-3.83865	0.0129284	0.0574628	-3.1347
ENSG00000278910.5_10	BANCR	-3.94212	1.36061	-3.8351	0.0129739	0.0574628	-2.4645
ENSG00000162994.16_8	CLHC1	0.840777	3.59776	3.83313	0.0129993	0.0574628	-2.60324
ENSG00000033178.13_9	UBA6	2.93693	1.12423	3.83012	0.0130383	0.0574628	-2.42722
ENSG00000271365.1_7	AC140113.3	-2.61539	2.67604	-3.8256	0.0130968	0.0574628	-2.45827
ENSG00000188315.8_10	C3orf62	1.57995	4.97712	3.82506	0.0131039	0.0574628	-2.87341
ENSG00000186001.14_13	LRCH3	-1.4439	6.06421	-3.82493	0.0131056	0.0574628	-3.1429
ENSG00000229797.2_11	AC140481.1	4.28833	1.62091	3.82263	0.0131356	0.0574628	-2.46541
ENSG00000163219.12_9	ARHGAP25	-3.16141	-0.199529	-3.80982	0.0133042	0.0574628	-2.4905
ENSG00000280067.1_7	AC023818.1	1.56093	2.50942	3.7906	0.0135617	0.0574628	-2.49452
ENSG00000135365.17_15	PHF21A	-0.927044	7.19761	-3.79007	0.0135689	0.0574628	-3.55346
ENSG00000139651.11_6	ZNF740	-2.96489	0.257908	-3.78726	0.013607	0.0574628	-2.51291
ENSG00000163702.21_15	IL17RC	1.32555	2.58547	3.78566	0.0136287	0.0574628	-2.50826
ENSG00000250436.1_7	LINC02499	1.97945	4.96122	3.78347	0.0136587	0.0574628	-2.89623
ENSG00000236753.7_11	MKLN1-AS	1.05224	6.16373	3.78282	0.0136676	0.0574628	-3.24823
ENSG00000250501.3_11	AC093766.1	3.98365	1.41941	3.77516	0.0137727	0.0574628	-2.50634
ENSG00000215374.6_9	FAM66B	3.7713	1.09645	3.77231	0.0138121	0.0574628	-2.50882
ENSG00000162755.14_9	KLHDC9	3.53999	1.28957	3.77102	0.01383	0.0574628	-2.49606
ENSG00000166483.12_11	WEE1	-3.2082	0.313193	-3.76832	0.0138674	0.0574628	-2.53888
ENSG00000222421.1	RF00019	-3.54881	1.07641	-3.7675	0.0138789	0.0574628	-2.52451
ENSG00000125618.18_11	PAX8	-4.84323	2.43503	-3.76044	0.0139774	0.0574628	-2.52984
ENSG00000177551.5_7	NHLH2	0.907927	6.82424	3.75854	0.0140042	0.0574628	-3.48043
ENSG00000204978.3_6	ERICH4	-1.27009	3.23529	-3.75512	0.0140523	0.0574628	-2.61182
ENSG00000260448.7_12	LCMT1-AS1	-3.753	0.0917857	-3.75033	0.01412	0.0574628	-2.59386
ENSG00000204438.11_9	GPANK1	3.50435	2.05315	3.74812	0.0141515	0.0574628	-2.51621
ENSG00000143633.13_11	C1orf131	-1.15117	4.38518	-3.7464	0.014176	0.0574628	-2.83255
ENSG00000147140.17_14	NONO	-4.32767	2.38737	-3.74608	0.0141806	0.0574628	-2.53371
ENSG00000130558.20_13	OLFM1	2.7962	-0.0062527	3.74498	0.0141962	0.0574628	-2.52935
ENSG00000117054.15_14	ACADM	2.72137	3.13484	3.7446	0.0142017	0.0574628	-2.57676
ENSG00000141994.16_13	DUS3L	1.17252	4.78637	3.74059	0.0142591	0.0574628	-2.93774
ENSG00000259928.1_8	AC011840.2	-4.27196	1.83531	-3.73902	0.0142817	0.0574628	-2.55338
ENSG00000083896.13_11	YTHDC1	-2.84647	0.960028	-3.73426	0.0143504	0.0574628	-2.52542
ENSG00000231087.2_5	FDPSP7	2.12587	3.87523	3.72775	0.0144448	0.0574628	-2.72339
ENSG00000267062.1_8	AC018761.2	-3.77554	1.19184	-3.72706	0.0144549	0.0574628	-2.57378
ENSG00000178229.8_6	ZNF543	-3.50919	2.16251	-3.7269	0.0144572	0.0574628	-2.54123
ENSG00000279841.1_8	AC092135.3	3.993	1.43086	3.72422	0.0144964	0.0574628	-2.557
ENSG00000167670.16_6	CHAF1A	-1.05095	5.68107	-3.72375	0.0145033	0.0574628	-3.17186
ENSG00000183773.16_11	AIFM3	3.90145	0.770456	3.7231	0.0145128	0.0574628	-2.59374
ENSG00000169957.10_8	ZNF768	-2.06525	3.91562	-3.72119	0.0145407	0.0574628	-2.72788
ENSG00000111880.16_7	RNGTT	-0.823711	5.11703	-3.72046	0.0145515	0.0574628	-3.04019
ENSG00000138279.16_12	ANXA7	0.982232	5.13227	3.71662	0.0146081	0.0574628	-3.052
ENSG00000257345.2_9	LINC02413	0.965133	4.52474	3.7149	0.0146335	0.0574628	-2.9128
ENSG00000132680.11_13	KHDC4	-0.733832	6.17067	-3.70373	0.0147997	0.0574628	-3.34119
ENSG00000260661.1_11	AC116903.2	-2.97687	0.265422	-3.69651	0.0149083	0.0574628	-2.60456
ENSG00000258343.2_11	AC090001.1	3.59545	0.809287	3.6873	0.0150483	0.0574628	-2.60067
ENSG00000279300.1_7	AC008761.3	-4.11963	1.65808	-3.68289	0.0151158	0.0574628	-2.61068
ENSG00000100665.12_7	SERPINA4	-4.02869	1.19817	-3.68278	0.0151175	0.0574628	-2.64393
ENSG00000170848.16_12	PSG6	-4.60672	1.91076	-3.68063	0.0151506	0.0574628	-2.61992
ENSG00000155816.21_10	FMN2	-2.59806	2.52041	-3.67858	0.0151821	0.0574628	-2.59497
ENSG00000215199.3_7	YWHAZP6	1.79224	2.79089	3.67825	0.0151872	0.0574628	-2.62937
ENSG00000173702.7_10	MUC13	3.13594	0.406755	3.67752	0.0151984	0.0574628	-2.59838
ENSG00000166268.11_9	MYRFL	3.55058	2.56211	3.67453	0.0152448	0.0574628	-2.599
ENSG00000247287.3_11	AL359220.1	-4.25687	1.94609	-3.67445	0.015246	0.0574628	-2.61259
ENSG00000185420.19_10	SMYD3	-1.82585	4.44714	-3.67403	0.0152526	0.0574628	-2.89362
ENSG00000106771.13_7	TMEM245	-4.78649	2.60363	-3.66951	0.0153227	0.0574628	-2.61546
ENSG00000251448.2_13	AC063919.1	-3.12855	0.590011	-3.66823	0.0153427	0.0574628	-2.62776
ENSG00000171017.11_8	LRRC8E	-3.63532	2.02509	-3.66737	0.0153562	0.0574628	-2.60074
ENSG00000108516.5_7	AC003958.1	3.2082	1.26374	3.66724	0.0153583	0.0574628	-2.58798
ENSG00000165325.15_13	DEUP1	1.29084	5.22719	3.66628	0.0153733	0.0574628	-3.12203
ENSG00000187621.16_8	TCL6	-3.81471	0.929532	-3.65955	0.0154791	0.0574628	-2.67998
ENSG00000251840.1	RN7SKP155	2.22179	3.43628	3.657	0.0155194	0.0574628	-2.72297
ENSG00000114354.15_11	TFG	-3.473	2.19027	-3.65586	0.0155373	0.0574628	-2.61064
ENSG00000146670.10_11	CDCA5	-3.72724	1.28654	-3.65554	0.0155424	0.0574628	-2.62927
ENSG00000126804.14_8	ZBTB1	-4.06147	1.56834	-3.65353	0.0155744	0.0574628	-2.64165
ENSG00000107537.14_12	PHYH	0.817164	2.54911	3.65323	0.0155791	0.0574628	-2.64168
ENSG00000115946.8_6	PNO1	1.03467	3.94053	3.65249	0.0155908	0.0574628	-2.85623
ENSG00000152154.11_7	TMEM178A	3.35806	-0.242638	3.65226	0.0155945	0.0574628	-2.64377
ENSG00000176209.12_7	SMIM19	-0.728073	4.32126	-3.65162	0.0156047	0.0574628	-2.93662
ENSG00000136827.12_8	TOR1A	-2.37403	-0.596973	-3.64484	0.0157131	0.0574628	-2.63186
ENSG00000140675.13_6	SLC5A2	-2.3619	2.36523	-3.63772	0.0158279	0.0574628	-2.62892
ENSG00000179577.4_10	AP003471.1	2.9554	-0.460783	3.63753	0.0158309	0.0574628	-2.64318
ENSG00000102753.10_8	KPNA3	3.49866	0.874194	3.63661	0.0158459	0.0574628	-2.63696
ENSG00000214595.13_10	EML6	2.73207	2.87911	3.63626	0.0158516	0.0574628	-2.66226
ENSG00000128242.13_11	GAL3ST1	-0.928193	4.49027	-3.63509	0.0158705	0.0574628	-2.98605
ENSG00000243710.8_11	CFAP57	1.58772	4.9669	3.63449	0.0158803	0.0574628	-3.08315
ENSG00000106804.10_8	C5	-0.925372	5.67399	-3.63242	0.015914	0.0574628	-3.27871
ENSG00000217718.1_8	NDUFB4P4	-0.836066	5.05369	-3.62823	0.0159824	0.0574628	-3.12845
ENSG00000089169.15_13	RPH3A	-0.629173	6.37508	-3.62642	0.0160119	0.0574628	-3.49275
ENSG00000269243.1_10	AC008894.2	0.423947	7.31015	3.62603	0.0160184	0.0574628	-3.8084
ENSG00000257923.12_13	CUX1	0.614099	6.37248	3.62285	0.0160707	0.0574628	-3.504
ENSG00000100600.15_12	LGMN	0.700645	5.96929	3.62273	0.0160726	0.0574628	-3.38508
ENSG00000166839.18_10	ANKDD1A	-4.31509	1.34703	-3.62018	0.0161147	0.0574628	-2.72327
ENSG00000115233.12_10	PSMD14	-3.24996	1.61357	-3.61141	0.0162605	0.0574628	-2.64964
ENSG00000277831.1_8	AL138960.1	3.2567	0.622289	3.60743	0.016327	0.0574628	-2.66318
ENSG00000172156.4_6	CCL11	3.58527	0.64793	3.60084	0.0164379	0.0574628	-2.703
ENSG00000279020.1_6	C18orf15	4.09371	2.74061	3.59973	0.0164568	0.0574628	-2.67916
ENSG00000146285.14_9	SCML4	0.671069	4.91284	3.59962	0.0164585	0.0574628	-3.13802
ENSG00000177873.14_9	ZNF619	-2.46692	-0.0611373	-3.59636	0.0165138	0.0574628	-2.67324
ENSG00000152465.18_8	NMT2	-3.28628	-0.136837	-3.58832	0.0166512	0.0574628	-2.72177
ENSG00000006530.18_11	AGK	-3.69026	1.03486	-3.57858	0.0168192	0.0574628	-2.73467
ENSG00000064687.13_9	ABCA7	-1.37372	6.48377	-3.57608	0.0168627	0.0574628	-3.54943
ENSG00000090857.14_7	PDPR	-1.22426	6.56287	-3.57571	0.0168692	0.0574628	-3.58181
ENSG00000243323.7_7	PTPRVP	0.842121	7.06103	3.57222	0.0169299	0.0574628	-3.77603
ENSG00000211825.1_6	TRDJ1	1.57281	5.24751	3.56893	0.0169877	0.0574628	-3.22673
ENSG00000165794.10_6	SLC39A2	3.60735	2.59551	3.56768	0.0170096	0.0574628	-2.70699
ENSG00000112651.12_7	MRPL2	4.28924	1.1291	3.56502	0.0170565	0.0574628	-2.75817
ENSG00000170271.11_14	FAXDC2	0.382936	5.58156	3.56088	0.0171297	0.0574628	-3.3548
ENSG00000251580.3_10	LINC02482	3.39342	0.812248	3.55547	0.0172258	0.0574628	-2.71323
ENSG00000213064.10_6	SFT2D2	-3.47339	1.79354	-3.55366	0.0172583	0.0574628	-2.71174
ENSG00000145901.16_17	TNIP1	1.72482	3.91526	3.54907	0.0173404	0.0574628	-2.94139
ENSG00000250132.6_11	AC004803.1	0.843097	5.47254	3.54735	0.0173715	0.0574628	-3.33448
ENSG00000095777.17_10	MYO3A	-1.97855	4.94749	-3.54546	0.0174055	0.0574628	-3.14281
ENSG00000112697.17_9	TMEM30A	-2.77082	0.159266	-3.54517	0.0174108	0.0574628	-2.74494
ENSG00000135218.19_9	CD36	2.8086	0.769548	3.5448	0.0174174	0.0574628	-2.69892
ENSG00000250563.1_5	KNOP1P5	1.03265	3.50729	3.54204	0.0174674	0.0574628	-2.89485
ENSG00000198758.11_11	EPS8L3	-3.71888	1.32876	-3.53482	0.0175987	0.0574628	-2.75489
ENSG00000114126.18_15	TFDP2	-2.92116	1.67401	-3.53465	0.0176019	0.0574628	-2.71826
ENSG00000034713.8_6	GABARAPL2	-1.31799	3.05924	-3.53232	0.0176445	0.0574628	-2.8184
ENSG00000186326.4_6	RGS9BP	3.75917	1.09864	3.53193	0.0176516	0.0574628	-2.74935
ENSG00000183340.7_6	JRKL	2.31796	1.88963	3.52716	0.0177394	0.0574628	-2.71939
ENSG00000139687.16_7	RB1	2.10153	3.4359	3.52714	0.0177397	0.0574628	-2.86561
ENSG00000168268.11_10	NT5DC2	-1.84813	3.65403	-3.52381	0.0178013	0.0574628	-2.90403
ENSG00000280224.1_8	AL008636.1	-4.38841	1.84719	-3.51967	0.0178781	0.0574628	-2.78172
ENSG00000282386.1_8	AL358472.4	2.76287	1.55357	3.51345	0.0179944	0.0574628	-2.72959
ENSG00000080839.12_8	RBL1	-0.636149	8.31492	-3.5115	0.0180309	0.0574628	-4.31017
ENSG00000101596.17_12	SMCHD1	0.365368	10.9654	3.50993	0.0180605	0.0574628	-5.86804
ENSG00000133216.17_11	EPHB2	1.13653	3.00264	3.50932	0.0180721	0.0574628	-2.84489
ENSG00000150768.17_8	DLAT	-3.75631	1.06831	-3.50385	0.0181755	0.0574628	-2.81627
ENSG00000154188.10_13	ANGPT1	-4.63792	1.91678	-3.50246	0.0182019	0.0574628	-2.80942
ENSG00000184047.20_12	DIABLO	3.31024	1.42381	3.50159	0.0182185	0.0574628	-2.75261
ENSG00000200538.1	RF00012	3.69136	1.13662	3.50125	0.0182249	0.0574628	-2.77457
ENSG00000157600.12_8	TMEM164	3.5096	1.39685	3.49871	0.0182734	0.0574628	-2.7622
ENSG00000277708.1_5	PGBD4P2	-3.88296	1.41321	-3.49737	0.0182988	0.0574628	-2.79979
ENSG00000263860.1_10	AC011840.3	-3.53145	2.06415	-3.49277	0.0183871	0.0574628	-2.77411
ENSG00000241469.9_17	LINC00635	-0.627938	7.21514	-3.4895	0.0184501	0.0574628	-3.92276
ENSG00000197037.11_8	ZSCAN25	-3.95056	1.1504	-3.48029	0.0186287	0.0574628	-2.85017
ENSG00000166169.17_12	POLL	-1.63093	2.57395	-3.47429	0.0187461	0.0574628	-2.81462
ENSG00000225992.1_3	TRGVA	-4.7094	1.95447	-3.47251	0.0187812	0.0574628	-2.84278
ENSG00000235790.7_13	AC114488.2	0.810514	5.33863	3.47144	0.0188024	0.0574628	-3.38834
ENSG00000258608.1_5	DNAJC19P9	-2.52067	0.777343	-3.46922	0.0188462	0.0574628	-2.77436
ENSG00000272049.1_9	AC091965.4	-2.91053	1.21306	-3.46897	0.0188511	0.0574628	-2.78407
ENSG00000251497.2_7	PITPNM2-AS1	-2.90335	1.4197	-3.46691	0.0188919	0.0574628	-2.78434
ENSG00000236807.1_7	AC092066.1	-3.88329	1.33345	-3.46277	0.0189742	0.0574628	-2.84025
ENSG00000183060.16_11	LYSMD4	-2.22377	2.38337	-3.45539	0.0191219	0.0574628	-2.81425
ENSG00000066629.19_14	EML1	1.19468	7.48532	3.45172	0.0191959	0.0574628	-4.04914
ENSG00000180626.10_8	ZNF594	-1.74618	2.55395	-3.4514	0.0192023	0.0574628	-2.83488
ENSG00000137054.16_7	POLR1E	0.978137	5.89246	3.44706	0.0192902	0.0574628	-3.56163
ENSG00000137877.10_7	SPTBN5	1.08313	5.66577	3.44407	0.019351	0.0574628	-3.49901
ENSG00000102471.16_12	NDFIP2	-3.39558	0.456443	-3.43867	0.0194614	0.0574628	-2.90341
ENSG00000206127.11_14	GOLGA8O	3.75164	0.873234	3.43333	0.0195713	0.0574628	-2.86794
ENSG00000188801.9_7	ZNF322P1	-3.59894	0.501592	-3.42936	0.0196535	0.0574628	-2.9219
ENSG00000085788.14_15	DDHD2	1.20933	5.30167	3.42887	0.0196635	0.0574628	-3.41682
ENSG00000071655.18_9	MBD3	-0.909137	5.70045	-3.42782	0.0196853	0.0574628	-3.5238
ENSG00000252494.1	RNU6-126P	-3.65722	0.858666	-3.42746	0.0196928	0.0574628	-2.9149
ENSG00000196247.13_8	ZNF107	1.86356	1.94333	3.42713	0.0196998	0.0574628	-2.81919
ENSG00000205336.14_16	ADGRG1	1.41763	4.64678	3.42666	0.0197095	0.0574628	-3.25063
ENSG00000274349.5_7	ZNF658	3.80677	1.00672	3.42217	0.0198032	0.0574628	-2.86793
ENSG00000111906.18_7	HDDC2	2.89176	0.970669	3.42204	0.0198061	0.0574628	-2.82202
ENSG00000230778.2_6	ANKRD63	-1.46656	5.23488	-3.42175	0.019812	0.0574628	-3.38574
ENSG00000115956.10_6	PLEK	-3.0809	0.726961	-3.41944	0.0198604	0.0574628	-2.86629
ENSG00000183208.13_9	GDPGP1	-0.939735	3.50697	-3.41926	0.0198642	0.0574628	-3.02487
ENSG00000269834.8_12	ZNF528-AS1	-1.24718	5.06337	-3.41814	0.0198878	0.0574628	-3.35581
ENSG00000025293.17_7	PHF20	0.420814	6.59056	3.41249	0.020007	0.0574628	-3.82147
ENSG00000188921.14_7	HACD4	-1.06314	6.00452	-3.40917	0.0200774	0.0574628	-3.62342
ENSG00000065485.20_8	PDIA5	1.76747	4.41875	3.40613	0.0201421	0.0574628	-3.20592
ENSG00000179523.7_11	EIF3J-AS1	-1.79232	4.34553	-3.4057	0.0201514	0.0574628	-3.17451
ENSG00000285486.1_7	AC003043.2	-1.92874	4.65768	-3.40295	0.0202101	0.0574628	-3.23965
ENSG00000258513.1_7	AC006349.1	-3.62714	0.842953	-3.40075	0.0202573	0.0574628	-2.94131
ENSG00000120075.6_8	HOXB5	4.68952	1.98483	3.39976	0.0202785	0.0574628	-2.8963
ENSG00000140406.4_9	TLNRD1	-2.1015	2.36915	-3.39835	0.0203089	0.0574628	-2.8726
ENSG00000104093.14_11	DMXL2	-2.38025	4.59057	-3.39692	0.0203398	0.0574628	-3.20564
ENSG00000219797.2_6	PPIAP9	-3.31628	0.431719	-3.39626	0.020354	0.0574628	-2.94439
ENSG00000255112.3_8	CHMP1B	1.08828	6.04118	3.39004	0.0204888	0.0574628	-3.66729
ENSG00000069431.14_11	ABCC9	-1.21795	4.47947	-3.38771	0.0205396	0.0574628	-3.25365
ENSG00000168913.7_7	ENHO	-2.76582	0.156954	-3.38542	0.0205895	0.0574628	-2.91097
ENSG00000111816.8_7	FRK	0.828705	5.66767	3.38308	0.0206408	0.0574628	-3.57919
ENSG00000160993.4_7	ALKBH4	1.68247	4.78576	3.38294	0.0206438	0.0574628	-3.32335
ENSG00000254676.1_10	AP000873.4	-2.87156	1.33761	-3.38126	0.0206808	0.0574628	-2.87143
ENSG00000100028.12_7	SNRPD3	3.1174	-0.383621	3.38111	0.0206841	0.0574628	-2.91155
ENSG00000167513.9_8	CDT1	1.37594	3.68479	3.38093	0.020688	0.0574628	-3.09706
ENSG00000166562.9_6	SEC11C	-0.75615	4.96199	-3.37961	0.0207171	0.0574628	-3.39489
ENSG00000231971.6_11	AL078590.2	3.13269	0.670328	3.37884	0.020734	0.0574628	-2.88094
ENSG00000186998.16_13	EMID1	-3.37	2.11297	-3.37501	0.0208187	0.0574628	-2.89281
ENSG00000124172.10_8	ATP5F1E	-2.1678	4.09842	-3.37424	0.0208357	0.0574628	-3.13781
ENSG00000110274.16_11	CEP164	-1.23937	6.51378	-3.37147	0.0208974	0.0574628	-3.80868
ENSG00000223387.6_9	LINC02068	1.82474	5.30976	3.37131	0.020901	0.0574628	-3.4589
ENSG00000249478.1_8	AC010307.3	-3.48986	1.67214	-3.36902	0.020952	0.0574628	-2.90207
ENSG00000103121.9_7	CMC2	1.97851	4.46723	3.3631	0.0210844	0.0574628	-3.25688
ENSG00000162687.19_11	KCNT2	-2.79963	0.177003	-3.36266	0.0210943	0.0574628	-2.93793
ENSG00000075391.18_10	RASAL2	-0.79137	5.66746	-3.36073	0.0211378	0.0574628	-3.59816
ENSG00000137364.5_8	TPMT	1.64271	4.04695	3.36054	0.021142	0.0574628	-3.18376
ENSG00000105642.16_16	KCNN1	3.41243	0.919094	3.35627	0.0212385	0.0574628	-2.91533
ENSG00000122545.22_14	2023-09-07	0.668361	5.78484	3.35457	0.0212771	0.0574628	-3.64843
ENSG00000285030.1_4	AC090001.2	3.4169	0.933964	3.35204	0.0213347	0.0574628	-2.92112
ENSG00000129245.13_8	FXR2	1.54695	4.46234	3.35073	0.0213646	0.0574628	-3.29117
ENSG00000119714.11_9	GPR68	3.62148	0.944405	3.34826	0.021421	0.0574628	-2.93947
ENSG00000218896.1_5	TUBB8P2	-3.66577	1.17625	-3.34722	0.0214449	0.0574628	-2.94858
ENSG00000196132.14_14	MYT1	3.8033	1.1998	3.34601	0.0214725	0.0574628	-2.94115
ENSG00000267114.1_11	AC011481.1	-2.90629	0.228973	-3.34598	0.0214734	0.0574628	-2.96336
ENSG00000103316.12_8	CRYM	3.5172	0.366587	3.34504	0.0214949	0.0574628	-2.987
ENSG00000206113.11_9	CFAP99	-2.93186	0.24376	-3.3422	0.0215602	0.0574628	-2.96969
ENSG00000063854.13_10	HAGH	-2.93172	0.24376	-3.34158	0.0215746	0.0574628	-2.97036
ENSG00000150893.11_6	FREM2	-2.52992	-0.519362	-3.33979	0.0216158	0.0574628	-2.94753
ENSG00000228495.3_10	LINC01013	-1.29031	6.04128	-3.33881	0.0216385	0.0574628	-3.70678
ENSG00000115758.14_13	ODC1	-3.02947	0.701735	-3.33843	0.0216474	0.0574628	-2.94852
ENSG00000259459.6_9	LINC02568	1.31503	3.20792	3.33744	0.0216703	0.0574628	-3.06037
ENSG00000284691.1_10	AC073111.5	-1.51357	4.00514	-3.3369	0.0216829	0.0574628	-3.19538
ENSG00000221955.11_9	SLC12A8	3.86654	1.42425	3.32851	0.0218784	0.0574628	-2.9554
ENSG00000197324.9_11	LRP10	1.04524	5.54887	3.3285	0.0218786	0.0574628	-3.6056
ENSG00000284753.2_3	EEF1AKMT4	-3.27573	0.940303	-3.3273	0.021907	0.0574628	-2.96319
ENSG00000251391.5_11	AC113378.1	3.2499	1.46406	3.32548	0.0219496	0.0574628	-2.93136
ENSG00000102218.6_6	RP2	3.32855	2.24239	3.32495	0.0219621	0.0574628	-2.94427
ENSG00000155287.12_11	SLC25A28	-0.288757	4.99179	-3.32042	0.0220692	0.0574628	-3.48205
ENSG00000058600.16_13	POLR3E	0.707318	5.99538	3.31537	0.022189	0.0574628	-3.75399
ENSG00000168092.14_6	PAFAH1B2	0.611744	6.86284	3.31334	0.0222374	0.0574628	-4.02483
ENSG00000025039.15_7	RRAGD	1.13694	5.77673	3.31332	0.022238	0.0574628	-3.68309
ENSG00000185627.19_11	PSMD13	-0.264041	8.53478	-3.31299	0.0222458	0.0574628	-4.65897
ENSG00000204248.12_13	COL11A2	-3.98102	1.59785	-3.31239	0.0222602	0.0574628	-2.98514
ENSG00000167264.18_11	DUS2	-1.19588	5.6315	-3.30918	0.0223371	0.0574628	-3.63409
ENSG00000148019.14_15	CEP78	2.91308	0.0541756	3.3058	0.0224183	0.0574628	-2.98246
ENSG00000136146.15_11	MED4	3.10688	0.552164	3.30314	0.0224825	0.0574628	-2.96839
ENSG00000247934.4_12	AC022364.1	-0.430991	5.12094	-3.29551	0.0226679	0.0574628	-3.54159
ENSG00000166387.14_18	PPFIBP2	1.09714	6.29013	3.29511	0.0226777	0.0574628	-3.85292
ENSG00000253872.1_9	AC083836.1	0.853209	4.97154	3.29015	0.0227993	0.0574628	-3.5076
ENSG00000234617.2_10	SNRK-AS1	-3.50353	1.05642	-3.28852	0.0228393	0.0574628	-3.01685
ENSG00000240591.2_11	AL096701.3	-3.60655	1.34174	-3.28729	0.0228696	0.0574628	-3.00677
ENSG00000141349.10_8	G6PC3	3.81664	2.71222	3.28699	0.022877	0.0574628	-3.00275
ENSG00000146147.15_10	MLIP	-2.19478	2.01276	-3.28666	0.0228851	0.0574628	-2.96988
ENSG00000174125.8_8	TLR1	-2.56178	-0.503326	-3.28243	0.0229899	0.0574628	-3.00904
ENSG00000260648.3_11	AC020658.3	-4.77602	2.66045	-3.28222	0.0229949	0.0574628	-3.01615
ENSG00000006015.18_7	REX1BD	-2.11977	2.94536	-3.28101	0.0230251	0.0574628	-3.0509
ENSG00000248347.3_10	AC120036.1	-1.48665	3.7053	-3.27849	0.0230878	0.0574628	-3.20186
ENSG00000095059.17_11	DHPS	3.34082	0.276776	3.27598	0.0231505	0.0574628	-3.04601
ENSG00000108309.14_9	RUNDC3A	1.14459	5.84399	3.2757	0.0231575	0.0574628	-3.74599
ENSG00000134684.13_8	YARS	3.21657	1.59191	3.27404	0.0231991	0.0574628	-2.98293
ENSG00000254810.2_10	AP001189.3	-2.34921	2.50641	-3.27219	0.0232455	0.0574628	-3.01329
ENSG00000204118.2_9	NAP1L6	-3.63367	1.48855	-3.27027	0.0232938	0.0574628	-3.01678
ENSG00000169896.18_13	ITGAM	1.65877	5.54778	3.26671	0.0233835	0.0574628	-3.65408
ENSG00000111639.8_9	MRPL51	0.61124	7.31298	3.26663	0.0233856	0.0574628	-4.23469
ENSG00000266074.11_10	BAHCC1	-2.81553	0.511846	-3.26521	0.0234214	0.0574628	-3.00432
ENSG00000240540.2_5	RPL3P9	3.18105	0.177003	3.26396	0.0234532	0.0574628	-3.04304
ENSG00000167925.16_10	GHDC	4.98613	2.64466	3.25536	0.0236725	0.0574628	-3.04311
ENSG00000234936.1_10	AC010883.1	-3.5945	1.33387	-3.25304	0.023732	0.0574628	-3.04282
ENSG00000167191.12_10	GPRC5B	-3.7046	1.32408	-3.25256	0.0237444	0.0574628	-3.05201
ENSG00000246225.7_10	AC006299.1	3.75751	1.1221	3.2516	0.0237692	0.0574628	-3.04558
ENSG00000164919.11_9	COX6C	-3.11654	0.860926	-3.25137	0.023775	0.0574628	-3.03559
ENSG00000078269.15_10	SYNJ2	2.84949	3.51344	3.25099	0.0237849	0.0574628	-3.14961
ENSG00000103091.15_8	WDR59	-1.17381	5.74802	-3.24806	0.0238606	0.0574628	-3.74037
ENSG00000206077.14_10	ZDHHC11B	4.29271	2.04859	3.24258	0.0240028	0.0574628	-3.04672
ENSG00000273382.1_9	AL356488.3	-0.519636	6.68751	-3.24224	0.0240118	0.0574628	-4.04945
ENSG00000102854.16_10	MSLN	-3.17174	0.88858	-3.24087	0.0240473	0.0574628	-3.04986
ENSG00000132837.15_10	DMGDH	4.9278	2.48364	3.23826	0.0241156	0.0574628	-3.06268
ENSG00000223450.1_7	AL590632.1	3.62643	2.09578	3.23757	0.0241336	0.0574628	-3.03625
ENSG00000227742.2_9	CALR4P	1.39263	3.59283	3.23737	0.024139	0.0574628	-3.24102
ENSG00000230648.1_10	AL138831.1	-0.596859	8.43828	-3.23727	0.0241415	0.0574628	-4.6953
ENSG00000053108.17_8	FSTL4	0.863403	4.42548	3.23231	0.0242721	0.0574628	-3.44405
ENSG00000151229.13_8	SLC2A13	3.53416	1.86672	3.23062	0.0243168	0.0574628	-3.03884
ENSG00000183735.11_13	TBK1	-3.97777	2.38118	-3.22582	0.0244439	0.0574628	-3.06267
ENSG00000197548.13_9	ATG7	-1.54272	5.13746	-3.22418	0.0244875	0.0574628	-3.58805
ENSG00000130520.11_14	LSM4	3.03818	0.106145	3.22399	0.0244927	0.0574628	-3.07634
ENSG00000047578.14_12	KIAA0556	1.19471	4.53097	3.22302	0.0245187	0.0574628	-3.4704
ENSG00000125826.22_8	RBCK1	-0.626206	7.19814	-3.22197	0.0245467	0.0574628	-4.23996
ENSG00000235584.3_7	AC008268.1	-1.03537	3.77542	-3.22186	0.0245495	0.0574628	-3.29866
ENSG00000229951.6_12	AC104695.2	-3.64759	1.31267	-3.22072	0.0245801	0.0574628	-3.07584
ENSG00000196235.14_11	SUPT5H	-3.83413	1.45519	-3.22037	0.0245893	0.0574628	-3.08814
ENSG00000129933.21_11	MAU2	0.486091	8.1304	3.22009	0.0245968	0.0574628	-4.6044
ENSG00000229847.9_15	EMX2OS	0.810527	5.54352	3.21864	0.0246358	0.0574628	-3.74245
ENSG00000196262.15_7	PPIA	1.36316	5.53107	3.21772	0.0246605	0.0574628	-3.72279
ENSG00000107560.12_8	RAB11FIP2	1.38364	3.90989	3.21705	0.0246785	0.0574628	-3.32971
ENSG00000122359.18_13	ANXA11	-1.09524	4.69563	-3.21527	0.0247264	0.0574628	-3.51091
ENSG00000155980.13_11	KIF5A	-1.78465	1.34521	-3.21361	0.024771	0.0574628	-3.01711
ENSG00000188738.16_8	FSIP2	1.70599	7.23254	3.21316	0.0247834	0.0574628	-4.21789
ENSG00000185518.12_6	SV2B	-1.61971	1.54767	-3.21072	0.0248494	0.0574628	-3.02428
ENSG00000259003.3_11	AC243965.1	-1.03794	4.42204	-3.20619	0.0249724	0.0574628	-3.45924
ENSG00000166135.14_6	HIF1AN	-0.719904	6.63219	-3.20532	0.0249961	0.0574628	-4.07051
ENSG00000171747.9_9	LGALS4	-3.3305	0.969484	-3.20425	0.0250254	0.0574628	-3.0984
ENSG00000116151.14_14	MORN1	1.54942	8.99574	3.20061	0.0251249	0.0574628	-4.92968
ENSG00000177400.6_3	OR7E8P	-3.43925	1.13997	-3.20014	0.025138	0.0574628	-3.09178
ENSG00000198015.14_10	MRPL42	-3.13074	2.13904	-3.19864	0.0251792	0.0574628	-3.0759
ENSG00000152443.13_9	ZNF776	-2.81468	3.33488	-3.19863	0.0251793	0.0574628	-3.16995
ENSG00000162377.6_9	COA7	1.17939	-1.32903	3.19784	0.0252011	0.0574628	-3.19545
ENSG00000223290.1_2	RNA5SP107	1.17939	-1.32903	3.19784	0.0252011	0.0574628	-3.19545
ENSG00000248878.1_9	AC022447.4	1.17939	-1.32903	3.19784	0.0252011	0.0574628	-3.19545
ENSG00000120539.15_10	MASTL	1.17939	-1.32903	3.19784	0.0252011	0.0574628	-3.19545
ENSG00000233963.2_9	ATP8A2P3	1.17939	-1.32903	3.19784	0.0252011	0.0574628	-3.19545
ENSG00000120697.10_10	ALG5	1.17939	-1.32903	3.19784	0.0252011	0.0574628	-3.19545
ENSG00000268058.1_5	BNIP3P40	1.17939	-1.32903	3.19784	0.0252011	0.0574628	-3.19545
ENSG00000226929.3_7	CT47A11	1.17939	-1.32903	3.19784	0.0252011	0.0574628	-3.19545
ENSG00000163492.16_10	CCDC141	-2.79133	2.68995	-3.19677	0.0252307	0.0574628	-3.10382
ENSG00000143727.16_10	ACP1	-0.256081	7.07127	-3.19564	0.0252616	0.0574628	-4.23943
ENSG00000213199.8_13	ASIC3	-1.34703	5.30877	-3.1956	0.0252628	0.0574628	-3.67815
ENSG00000185219.18_8	ZNF445	-0.898453	6.3938	-3.19395	0.0253084	0.0574628	-4.00292
ENSG00000283164.1_3	AC012507.4	-2.62075	-0.474145	-3.19207	0.0253607	0.0574628	-3.10772
ENSG00000259023.3_10	LINC00524	4.68075	2.4406	3.18741	0.0254901	0.0574628	-3.1117
ENSG00000261729.2_11	AL133383.1	1.19428	-1.32903	3.18674	0.0255089	0.0574628	-3.20795
ENSG00000227621.1_6	PHBP11	1.19428	-1.32903	3.18674	0.0255089	0.0574628	-3.20795
ENSG00000198590.12_10	C3orf35	1.19428	-1.32903	3.18674	0.0255089	0.0574628	-3.20795
ENSG00000229565.2_10	LINC02264	1.19428	-1.32903	3.18674	0.0255089	0.0574628	-3.20795
ENSG00000214278.4_9	AC010442.2	1.19428	-1.32903	3.18674	0.0255089	0.0574628	-3.20795
ENSG00000181577.16_9	C6orf223	1.19428	-1.32903	3.18674	0.0255089	0.0574628	-3.20795
ENSG00000164430.17_10	CGAS	1.19428	-1.32903	3.18674	0.0255089	0.0574628	-3.20795
ENSG00000005249.13_6	PRKAR2B	1.19428	-1.32903	3.18674	0.0255089	0.0574628	-3.20795
ENSG00000205442.13_11	IZUMO3	1.19428	-1.32903	3.18674	0.0255089	0.0574628	-3.20795
ENSG00000229775.7_10	AL353148.1	1.19428	-1.32903	3.18674	0.0255089	0.0574628	-3.20795
ENSG00000180230.6_5	NACAP2	1.19428	-1.32903	3.18674	0.0255089	0.0574628	-3.20795
ENSG00000246100.5_10	LINC00900	1.19428	-1.32903	3.18674	0.0255089	0.0574628	-3.20795
ENSG00000110324.12_7	IL10RA	1.19428	-1.32903	3.18674	0.0255089	0.0574628	-3.20795
ENSG00000242028.8_9	HYPK	1.19428	-1.32903	3.18674	0.0255089	0.0574628	-3.20795
ENSG00000223308.1	RN7SKP101	1.19428	-1.32903	3.18674	0.0255089	0.0574628	-3.20795
ENSG00000224310.1_9	LINC01567	1.19428	-1.32903	3.18674	0.0255089	0.0574628	-3.20795
ENSG00000091622.16_11	PITPNM3	1.19428	-1.32903	3.18674	0.0255089	0.0574628	-3.20795
ENSG00000260536.1_10	AL035071.2	1.19428	-1.32903	3.18674	0.0255089	0.0574628	-3.20795
ENSG00000263453.1	MIR4532	1.19428	-1.32903	3.18674	0.0255089	0.0574628	-3.20795
ENSG00000161103.7	AC008132.1	1.19428	-1.32903	3.18674	0.0255089	0.0574628	-3.20795
ENSG00000189269.12_8	DRICH1	1.19428	-1.32903	3.18674	0.0255089	0.0574628	-3.20795
ENSG00000227117.6_11	HORMAD2-AS1	1.19428	-1.32903	3.18674	0.0255089	0.0574628	-3.20795
ENSG00000236393.2_11	AC091806.1	1.19428	-1.32903	3.18674	0.0255089	0.0574628	-3.20795
ENSG00000182195.9_8	LDOC1	1.19428	-1.32903	3.18674	0.0255089	0.0574628	-3.20795
ENSG00000280272.1_7	AC005858.1	-3.30916	0.954616	-3.18485	0.0255617	0.0574628	-3.1178
ENSG00000189195.15_11	BTBD8	-1.40894	5.82175	-3.18283	0.0256181	0.0574628	-3.82762
ENSG00000100523.16_13	DDHD1	-3.54951	1.07978	-3.18158	0.0256532	0.0574628	-3.13545
ENSG00000115041.14_10	KCNIP3	-1.23156	4.14486	-3.17993	0.0256998	0.0574628	-3.41943
ENSG00000072274.14_12	TFRC	1.67981	-1.08337	3.17761	0.0257652	0.0574628	-3.14846
ENSG00000267407.2_10	AC008794.1	1.67981	-1.08337	3.17761	0.0257652	0.0574628	-3.14846
ENSG00000163596.17_11	ICA1L	0.393352	5.303	3.17697	0.0257833	0.0574628	-3.73529
ENSG00000258525.2_12	AL049830.3	-3.41226	0.735419	-3.17556	0.025823	0.0574628	-3.17075
ENSG00000197343.11_16	ZNF655	3.50075	1.053	3.17256	0.0259082	0.0574628	-3.11292
ENSG00000184697.7_8	CLDN6	-0.347231	5.32263	-3.17195	0.0259254	0.0574628	-3.74345
ENSG00000183617.5_6	MRPL54	0.462601	7.45355	3.17189	0.025927	0.0574628	-4.40436
ENSG00000161912.19_8	ADCY10P1	-4.17945	2.03027	-3.16638	0.0260844	0.0574628	-3.13772
ENSG00000132600.18_12	PRMT7	-1.95871	3.5327	-3.1638	0.0261583	0.0574628	-3.28079
ENSG00000278053.5_9	DDX52	-3.53501	1.74824	-3.1614	0.0262274	0.0574628	-3.123
ENSG00000067992.17_12	PDK3	3.75261	1.39031	3.15934	0.0262867	0.0574628	-3.12829
ENSG00000258279.4_10	LINC00592	-2.00731	3.1132	-3.15607	0.0263813	0.0574628	-3.21735
ENSG00000169855.21_11	ROBO1	3.30087	-0.297388	3.15537	0.0264018	0.0574628	-3.16266
ENSG00000234429.1_4	AC105342.1	1.47004	2.34081	3.155	0.0264125	0.0574628	-3.13509
ENSG00000173068.19_13	BNC2	-4.48832	2.53917	-3.15499	0.0264127	0.0574628	-3.14893
ENSG00000072415.10_15	MPP5	-0.800131	5.48147	-3.15256	0.0264835	0.0574628	-3.79846
ENSG00000228302.2_12	AL512770.1	1.68676	-1.08337	3.15123	0.0265222	0.0574628	-3.17754
ENSG00000261079.1_10	AC009053.2	1.68676	-1.08337	3.15123	0.0265222	0.0574628	-3.17754
ENSG00000008283.16_11	CYB561	1.68676	-1.08337	3.15123	0.0265222	0.0574628	-3.17754
ENSG00000124496.13_12	TRERF1	-3.62985	2.85165	-3.1506	0.0265406	0.0574628	-3.15634
ENSG00000185033.15_10	SEMA4B	-0.633894	4.58216	-3.14887	0.0265911	0.0574628	-3.57863
ENSG00000246022.4_11	ALDH1L1-AS2	-3.2475	0.810415	-3.14869	0.0265965	0.0574628	-3.16676
ENSG00000053328.9_5	METTL24	1.84201	-1.00247	3.14806	0.026615	0.0574628	-3.16826
ENSG00000007314.12_7	SCN4A	1.15534	6.09793	3.1472	0.0266399	0.0574628	-3.97415
ENSG00000161929.15_9	SCIMP	-4.78756	2.24638	-3.14515	0.0267003	0.0574628	-3.17995
ENSG00000111859.17_12	NEDD9	1.19918	6.76554	3.1438	0.02674	0.0574628	-4.18083
ENSG00000131374.15_14	TBC1D5	-1.4047	5.04573	-3.14219	0.0267874	0.0574628	-3.6716
ENSG00000134077.16_11	THUMPD3	1.42314	4.19659	3.14106	0.0268207	0.0574628	-3.4803
ENSG00000158321.19_17	AUTS2	-1.26677	3.19145	-3.13956	0.0268651	0.0574628	-3.27333
ENSG00000144426.19_10	NBEAL1	1.57753	6.92415	3.13843	0.0268985	0.0574628	-4.21821
ENSG00000204390.10_9	HSPA1L	-0.974368	4.77668	-3.13842	0.0268988	0.0574628	-3.62745
ENSG00000105619.14_11	TFPT	-2.55846	2.78346	-3.13607	0.0269687	0.0574628	-3.18075
ENSG00000114455.15_11	HHLA2	-0.589395	7.6754	-3.13578	0.0269773	0.0574628	-4.51868
ENSG00000131095.14_15	GFAP	-0.734061	5.91298	-3.13575	0.026978	0.0574628	-3.93956
ENSG00000234233.1_9	KCNH1-IT1	2.01396	-0.921562	3.1357	0.0269796	0.0574628	-3.17289
ENSG00000270265.1_10	AC104819.3	2.01396	-0.921562	3.1357	0.0269796	0.0574628	-3.17289
ENSG00000283247.2_7	AC096582.3	2.01396	-0.921562	3.1357	0.0269796	0.0574628	-3.17289
ENSG00000176571.13_11	CNBD1	2.01396	-0.921562	3.1357	0.0269796	0.0574628	-3.17289
ENSG00000277369.2_9	AC010654.1	2.01396	-0.921562	3.1357	0.0269796	0.0574628	-3.17289
ENSG00000277027.1_1	RMRP	-3.78397	1.28449	-3.13557	0.0269836	0.0574628	-3.18813
ENSG00000204241.9_11	AP000911.1	2.51269	5.26083	3.1352	0.0269945	0.0574628	-3.68468
ENSG00000232973.14_16	CYP1B1-AS1	-2.10222	2.03413	-3.13289	0.0270633	0.0574628	-3.13272
ENSG00000206190.13_13	ATP10A	-1.08098	3.15486	-3.13125	0.0271123	0.0574628	-3.28138
ENSG00000158458.21_11	NRG2	4.01032	1.36256	3.13111	0.0271166	0.0574628	-3.17765
ENSG00000279028.1_8	AC010223.1	4.14833	1.95086	3.13047	0.0271358	0.0574628	-3.16438
ENSG00000005001.10_7	PRSS22	3.71955	1.07673	3.13029	0.0271412	0.0574628	-3.17264
ENSG00000196668.4_7	LINC00173	-1.14736	3.49102	-3.12958	0.0271624	0.0574628	-3.34466
ENSG00000229160.1_10	AC009229.2	2.61655	-0.623867	3.12827	0.0272017	0.0574628	-3.17208
ENSG00000237009.2_7	GLIS3-AS1	3.8199	1.44279	3.12677	0.0272468	0.0574628	-3.16785
ENSG00000252874.1	RF00019	2.13335	-0.861133	3.12617	0.0272647	0.0574628	-3.17904
ENSG00000274024.1_7	AL590282.1	2.13335	-0.861133	3.12617	0.0272647	0.0574628	-3.17904
ENSG00000049246.15_8	PER3	-1.52802	4.87262	-3.12522	0.0272933	0.0574628	-3.64209
ENSG00000240350.3_14	AC017002.3	1.8469	-1.00247	3.12505	0.0272984	0.0574628	-3.19359
ENSG00000236102.2_11	AC006967.2	1.8469	-1.00247	3.12505	0.0272984	0.0574628	-3.19359
ENSG00000156469.9_10	MTERF3	1.8469	-1.00247	3.12505	0.0272984	0.0574628	-3.19359
ENSG00000179104.9_6	TMTC2	1.8469	-1.00247	3.12505	0.0272984	0.0574628	-3.19359
ENSG00000240634.1_7	AC145285.1	1.8469	-1.00247	3.12505	0.0272984	0.0574628	-3.19359
ENSG00000111981.5_6	ULBP1	2.1352	-0.861133	3.12488	0.0273037	0.0574628	-3.18046
ENSG00000110514.19_13	MADD	0.900966	2.60586	3.12483	0.0273053	0.0574628	-3.20895
ENSG00000242193.11_9	CRYZL2P	3.38641	1.05869	3.12442	0.0273176	0.0574628	-3.1567
ENSG00000238084.4_9	AL031284.1	2.4359	-0.712286	3.12261	0.0273723	0.0574628	-3.17776
ENSG00000254186.3_11	AC113414.1	2.4359	-0.712286	3.12261	0.0273723	0.0574628	-3.17776
ENSG00000169100.14_7_PAR_Y	SLC25A6	2.43922	2.33998	3.12173	0.0273988	0.0574628	-3.16395
ENSG00000198728.11_10	LDB1	-2.69777	2.62164	-3.12041	0.0274386	0.0574628	-3.18291
ENSG00000232006.9_13	AC005537.1	2.25764	-0.800705	3.12022	0.0274446	0.0574628	-3.18244
ENSG00000258573.6_11	AL163195.2	2.25764	-0.800705	3.12022	0.0274446	0.0574628	-3.18244
ENSG00000161217.12_11	PCYT1A	-0.675552	5.23634	-3.12008	0.0274488	0.0574628	-3.77616
ENSG00000119185.13_12	ITGB1BP1	1.52801	6.74375	3.11952	0.0274657	0.0574628	-4.18572
ENSG00000162600.12_8	OMA1	-2.78021	0.417099	-3.11892	0.0274838	0.0574628	-3.18334
ENSG00000242375.1_11	AL590705.3	2.35644	-0.752454	3.11721	0.027536	0.0574628	-3.18419
ENSG00000273027.1_9	AL844908.2	-1.6182	4.33673	-3.11715	0.0275379	0.0574628	-3.51999
ENSG00000271380.1_10	AL451085.2	2.22942	-0.812882	3.11628	0.0275643	0.0574628	-3.18722
ENSG00000111877.18_9	MCM9	0.855863	3.71391	3.11234	0.0276847	0.0574628	-3.42593
ENSG00000232950.1_5	ZNF519P1	2.93593	-0.468115	3.11026	0.0277483	0.0574628	-3.19756
ENSG00000279476.1_9	AC092139.3	2.45309	-0.704203	3.10919	0.0277813	0.0574628	-3.19246
ENSG00000115524.17_7	SF3B1	2.53541	-0.664035	3.10663	0.0278602	0.0574628	-3.19529
ENSG00000226599.1_10	AL450344.2	2.53541	-0.664035	3.10663	0.0278602	0.0574628	-3.19529
ENSG00000182158.16_9	CREB3L2	2.53541	-0.664035	3.10663	0.0278602	0.0574628	-3.19529
ENSG00000235661.3_7	MIR670HG	2.53541	-0.664035	3.10663	0.0278602	0.0574628	-3.19529
ENSG00000141854.10_10	MISP3	2.53541	-0.664035	3.10663	0.0278602	0.0574628	-3.19529
ENSG00000166681.14_10	BEX3	2.53541	-0.664035	3.10663	0.0278602	0.0574628	-3.19529
ENSG00000218410.1_9	AC012078.1	2.53541	-0.664035	3.10663	0.0278602	0.0574628	-3.19529
ENSG00000091583.11_8	APOH	1.11045	3.36943	3.10569	0.027889	0.0574628	-3.35755
ENSG00000239511.2_6	POM121L7P	-3.3701	0.987045	-3.10546	0.0278964	0.0574628	-3.20852
ENSG00000118491.10_7	ZC2HC1B	2.98555	-0.44405	3.10442	0.0279285	0.0574628	-3.20557
ENSG00000033627.18_13	ATP6V0A1	-0.423539	8.03587	-3.10376	0.0279489	0.0574628	-4.70369
ENSG00000105483.18_15	CARD8	-1.62025	2.41458	-3.10314	0.027968	0.0574628	-3.19463
ENSG00000228666.1_5	KRT18P1	3.03989	-0.417306	3.10294	0.0279743	0.0574628	-3.2092
ENSG00000251170.6_10	AC004052.1	1.45812	4.66694	3.10278	0.0279792	0.0574628	-3.63543
ENSG00000255352.1_5	PPP1R10P1	2.80336	-0.532619	3.10257	0.0279856	0.0574628	-3.20287
ENSG00000170445.16_17	HARS	2.60465	-0.629626	3.10249	0.0279882	0.0574628	-3.20023
ENSG00000240861.1_7	AC009153.1	2.94884	0.305861	3.10203	0.0280024	0.0574628	-3.18625
ENSG00000011201.12_8	ANOS1	2.92421	-0.474145	3.10098	0.028035	0.0574628	-3.20745
ENSG00000253418.1_5	SNX18P27	3.28037	0.648532	3.10059	0.028047	0.0574628	-3.19754
ENSG00000246130.1_8	AC107959.2	2.35692	-0.752454	3.10013	0.0280615	0.0574628	-3.20293
ENSG00000237470.3_7	DCLRE1CP1	2.35692	-0.752454	3.10013	0.0280615	0.0574628	-3.20293
ENSG00000261362.1_7	AC136619.2	2.35692	-0.752454	3.10013	0.0280615	0.0574628	-3.20293
ENSG00000103528.17_9	SYT17	-3.09768	1.95616	-3.09884	0.0281016	0.0574628	-3.17858
ENSG00000138386.17_12	NAB1	2.61544	-0.623867	3.09861	0.0281087	0.0574628	-3.20459
ENSG00000278901.1_4	AC005609.1	2.61544	-0.623867	3.09861	0.0281087	0.0574628	-3.20459
ENSG00000256745.1_7	AP002784.2	2.61544	-0.623867	3.09861	0.0281087	0.0574628	-3.20459
ENSG00000108439.11_13	PNPO	2.61544	-0.623867	3.09861	0.0281087	0.0574628	-3.20459
ENSG00000230027.2_10	AC092813.2	2.13744	-0.861133	3.09858	0.0281097	0.0574628	-3.20936
ENSG00000250626.3_11	AC093909.4	2.13744	-0.861133	3.09858	0.0281097	0.0574628	-3.20936
ENSG00000165091.18_7	TMC1	2.13744	-0.861133	3.09858	0.0281097	0.0574628	-3.20936
ENSG00000238266.3_7	LINC00707	2.13744	-0.861133	3.09858	0.0281097	0.0574628	-3.20936
ENSG00000148248.14_7	SURF4	3.13528	-0.371367	3.09822	0.028121	0.0574628	-3.21808
ENSG00000167720.13_9	SRR	2.43626	-0.712286	3.0979	0.0281309	0.0574628	-3.20486
ENSG00000183762.13_11	KREMEN1	-1.02321	4.70286	-3.09765	0.0281386	0.0574628	-3.65623
ENSG00000143674.11_8	MAP3K21	3.28565	0.859388	3.09722	0.0281521	0.0574628	-3.18541
ENSG00000232578.4_7	AC093311.1	2.43635	-0.712286	3.09626	0.028182	0.0574628	-3.20665
ENSG00000204351.13_9	SKIV2L	2.43635	-0.712286	3.09626	0.028182	0.0574628	-3.20665
ENSG00000047932.14_9	GOPC	2.43635	-0.712286	3.09626	0.028182	0.0574628	-3.20665
ENSG00000164744.14_14	SUN3	2.43635	-0.712286	3.09626	0.028182	0.0574628	-3.20665
ENSG00000162599.18_10	NFIA	-0.965141	5.45325	-3.09492	0.028224	0.0574628	-3.85475
ENSG00000227593.2_6	PHBP16	3.13418	-0.371367	3.09459	0.0282342	0.0574628	-3.22209
ENSG00000132681.17_6	ATP1A4	2.53513	-0.664035	3.09448	0.0282377	0.0574628	-3.20862
ENSG00000107807.13_9	TLX1	2.53513	-0.664035	3.09448	0.0282377	0.0574628	-3.20862
ENSG00000279744.1_10	AC132938.5	2.53513	-0.664035	3.09448	0.0282377	0.0574628	-3.20862
ENSG00000143578.16_14	CREB3L4	1.24715	-1.32903	3.09349	0.0282687	0.0574628	-3.31373
ENSG00000146166.17_9	LGSN	1.24715	-1.32903	3.09349	0.0282687	0.0574628	-3.31373
ENSG00000236195.1_6	RNMTL1P2	1.24715	-1.32903	3.09349	0.0282687	0.0574628	-3.31373
ENSG00000214128.11_9	TMEM213	1.24715	-1.32903	3.09349	0.0282687	0.0574628	-3.31373
ENSG00000245149.6_11	RNF139-AS1	1.24715	-1.32903	3.09349	0.0282687	0.0574628	-3.31373
ENSG00000232105.1_5	RPL32P28	1.24715	-1.32903	3.09349	0.0282687	0.0574628	-3.31373
ENSG00000215417.13_7	MIR17HG	1.24715	-1.32903	3.09349	0.0282687	0.0574628	-3.31373
ENSG00000140092.15_9	FBLN5	1.24715	-1.32903	3.09349	0.0282687	0.0574628	-3.31373
ENSG00000246777.1_8	AC044802.1	1.24715	-1.32903	3.09349	0.0282687	0.0574628	-3.31373
ENSG00000200872.1_2	RNA5SP456	1.24715	-1.32903	3.09349	0.0282687	0.0574628	-3.31373
ENSG00000230476.1_7	OFD1P9Y	1.24715	-1.32903	3.09349	0.0282687	0.0574628	-3.31373
ENSG00000197046.12_8	SIGLEC15	2.60435	-0.629626	3.0928	0.0282905	0.0574628	-3.21088
ENSG00000182330.6	PRAMEF8	2.23147	-0.812882	3.09218	0.02831	0.0574628	-3.2137
ENSG00000229699.1_8	AL161636.1	2.23147	-0.812882	3.09218	0.02831	0.0574628	-3.2137
ENSG00000137672.13_8	TRPC6	2.23147	-0.812882	3.09218	0.02831	0.0574628	-3.2137
ENSG00000180747.16_10	SMG1P3	2.23147	-0.812882	3.09218	0.02831	0.0574628	-3.2137
ENSG00000280335.1_7	AC016866.3	2.23147	-0.812882	3.09218	0.02831	0.0574628	-3.2137
ENSG00000232530.1_7	LIF-AS1	2.23147	-0.812882	3.09218	0.02831	0.0574628	-3.2137
ENSG00000166348.20_11	USP54	-2.49854	0.0238427	-3.09176	0.0283232	0.0574628	-3.21092
ENSG00000145242.14_12	EPHA5	-2.98142	0.832289	-3.08847	0.0284266	0.0574628	-3.19202
ENSG00000132313.15_8	MRPL35	3.21506	-0.332812	3.08797	0.0284425	0.0574628	-3.23327
ENSG00000281196.1_6	LINC00934	2.72194	-0.572787	3.08608	0.0285022	0.0574628	-3.21965
ENSG00000115839.19_9	RAB3GAP1	-0.477606	8.34331	-3.08595	0.0285063	0.0574628	-4.84904
ENSG00000174132.9_6	FAM174A	1.42513	-1.2062	3.08554	0.0285194	0.0574628	-3.27895
ENSG00000236838.2_10	AC090617.2	1.42513	-1.2062	3.08554	0.0285194	0.0574628	-3.27895
ENSG00000085224.23_15	ATRX	1.42513	-1.2062	3.08554	0.0285194	0.0574628	-3.27895
ENSG00000182873.5_10	PRKCZ-AS1	3.12454	-0.375383	3.08257	0.0286135	0.0574628	-3.23505
ENSG00000261594.4_6	TPBGL	3.66439	1.67628	3.08254	0.0286143	0.0574628	-3.20374
ENSG00000135378.4_6	PRRG4	2.93271	-0.468115	3.08114	0.0286589	0.0574628	-3.22966
ENSG00000131238.18_14	PPT1	1.252	2.7031	3.07863	0.0287392	0.0574628	-3.26972
ENSG00000185668.8_7	POU3F1	3.20173	-0.339695	3.07807	0.028757	0.0574628	-3.24351
ENSG00000140948.13_12	ZCCHC14	1.14859	5.89376	3.07689	0.0287948	0.0574628	-4.00268
ENSG00000257591.6_8	ZNF625	3.29303	-0.293756	3.07612	0.0288195	0.0574628	-3.25074
ENSG00000164736.6_6	SOX17	2.93162	-0.468115	3.07525	0.0288472	0.0574628	-3.23618
ENSG00000247950.9_12	SEC24B-AS1	2.50715	-0.677877	3.07502	0.0288548	0.0574628	-3.23005
ENSG00000272842.1_8	AL391834.1	2.50715	-0.677877	3.07502	0.0288548	0.0574628	-3.23005
ENSG00000236555.1_7	AC115115.1	2.801	-0.532619	3.07483	0.0288606	0.0574628	-3.23344
ENSG00000230848.1_10	AL360268.2	2.98535	-0.441371	3.07434	0.0288764	0.0574628	-3.23897
ENSG00000169174.11_9	PCSK9	2.98107	-0.44405	3.07414	0.0288828	0.0574628	-3.239
ENSG00000236546.1_8	AL033527.2	-2.63195	1.62564	-3.07389	0.0288911	0.0574628	-3.18901
ENSG00000188523.9_7	CFAP77	3.03522	-0.417306	3.07261	0.028932	0.0574628	-3.24273
ENSG00000100906.12_9	NFKBIA	2.6611	1.07385	3.07085	0.0289887	0.0574628	-3.17719
ENSG00000166569.8_7	CPLX4	-0.953175	5.49213	-3.07003	0.0290153	0.0574628	-3.89684
ENSG00000101266.19_12	CSNK2A1	-0.272931	7.71414	-3.06924	0.029041	0.0574628	-4.62645
ENSG00000224698.1_8	AL390038.1	1.43168	-1.2062	3.06914	0.0290442	0.0574628	-3.29748
ENSG00000231246.3_11	AL445426.1	1.43168	-1.2062	3.06914	0.0290442	0.0574628	-3.29748
ENSG00000231597.1_10	AC007557.2	1.43168	-1.2062	3.06914	0.0290442	0.0574628	-3.29748
ENSG00000239953.2	RN7SL273P	1.43168	-1.2062	3.06914	0.0290442	0.0574628	-3.29748
ENSG00000278911.1_10	AC015819.3	1.43168	-1.2062	3.06914	0.0290442	0.0574628	-3.29748
ENSG00000131142.14_11	CCL25	1.43168	-1.2062	3.06914	0.0290442	0.0574628	-3.29748
ENSG00000176927.16_10	EFCAB5	-1.27852	5.04899	-3.06833	0.0290702	0.0574628	-3.76858
ENSG00000249212.1_5	ATP1B1P1	2.8696	-0.49821	3.06821	0.0290743	0.0574628	-3.24244
ENSG00000217566.2_7	TDGF1P4	2.43679	-0.712286	3.06778	0.0290879	0.0574628	-3.23802
ENSG00000272799.1_8	AC006238.1	2.50615	-0.677877	3.06772	0.0290901	0.0574628	-3.2381
ENSG00000169084.15_10	DHRSX	3.39833	-0.242638	3.06556	0.02916	0.0574628	-3.26918
ENSG00000173838.12_14	2023-03-10	3.56774	-0.163405	3.06552	0.0291614	0.0574628	-3.28157
ENSG00000225439.4_11	BOLA3-AS1	1.96942	-0.942038	3.06549	0.0291622	0.0574628	-3.25242
ENSG00000257904.1_8	AL133372.3	1.96942	-0.942038	3.06549	0.0291622	0.0574628	-3.25242
ENSG00000149654.11_8	CDH22	1.96942	-0.942038	3.06549	0.0291622	0.0574628	-3.25242
ENSG00000227313.1_10	AL365500.1	3.56874	-0.161734	3.06424	0.0292029	0.0574628	-3.28329
ENSG00000256803.1_10	AC024224.2	3.81286	2.43842	3.0636	0.0292237	0.0574628	-3.23481
ENSG00000280046.1_8	AC104581.4	-3.65421	1.48007	-3.0636	0.0292239	0.0574628	-3.24675
ENSG00000157216.16_10	SSBP3	2.9789	-0.44405	3.06339	0.0292305	0.0574628	-3.25091
ENSG00000252713.1	RNU6-1198P	2.85096	-0.508554	3.06299	0.0292436	0.0574628	-3.24769
ENSG00000186714.13_9	CCDC73	2.96569	-0.452271	3.06228	0.0292667	0.0574628	-3.25157
ENSG00000267589.1_7	AC011444.4	0.76006	3.07416	3.06205	0.0292741	0.0574628	-3.35885
ENSG00000148737.18_16	TCF7L2	2.72091	-0.572787	3.06116	0.0293034	0.0574628	-3.24716
ENSG00000233402.1_5	TARDBPP1	2.72091	-0.572787	3.06116	0.0293034	0.0574628	-3.24716
ENSG00000168060.16_12	NAALADL1	3.06829	-0.402127	3.06013	0.029337	0.0574628	-3.25779
ENSG00000228480.1_6	AC130464.1	3.21412	-0.329444	3.0594	0.0293608	0.0574628	-3.2654
ENSG00000236872.1_6	PPIAP36	2.31383	-0.772714	3.05818	0.0294008	0.0574628	-3.24983
ENSG00000259762.1_10	AC021739.5	2.31383	-0.772714	3.05818	0.0294008	0.0574628	-3.24983
ENSG00000183760.11_13	ACP7	2.31383	-0.772714	3.05818	0.0294008	0.0574628	-3.24983
ENSG00000171552.14_10	BCL2L1	2.31383	-0.772714	3.05818	0.0294008	0.0574628	-3.24983
ENSG00000130193.8_6	THEM6	0.313408	7.77072	3.05816	0.0294015	0.0574628	-4.66624
ENSG00000182796.16_10	TMEM198B	0.950718	2.25229	3.05724	0.0294315	0.0574628	-3.23614
ENSG00000259692.6_12	AC104041.1	-3.00837	1.59114	-3.05701	0.0294392	0.0574628	-3.2175
ENSG00000185745.10_6	IFIT1	3.21285	-0.329444	3.05579	0.0294792	0.0574628	-3.26943
ENSG00000136244.12_14	IL6	3.58965	-0.150747	3.05473	0.0295141	0.0574628	-3.29598
ENSG00000138190.17_10	EXOC6	2.68062	-0.07121	3.05319	0.0295647	0.0574628	-3.24335
ENSG00000186340.17_14	THBS2	2.79876	-0.532619	3.05302	0.0295704	0.0574628	-3.25757
ENSG00000155827.12_6	RNF20	2.79876	-0.532619	3.05302	0.0295704	0.0574628	-3.25757
ENSG00000260038.1_9	AC009090.1	2.79876	-0.532619	3.05302	0.0295704	0.0574628	-3.25757
ENSG00000262172.1_11	AC116025.2	2.79876	-0.532619	3.05302	0.0295704	0.0574628	-3.25757
ENSG00000247970.3_10	AL160313.1	3.10718	-0.383621	3.05225	0.029596	0.0574628	-3.26803
ENSG00000278095.1_9	AC022509.4	3.21232	-0.33537	3.05141	0.0296238	0.0574628	-3.27366
ENSG00000121864.10_11	ZNF639	3.73335	-0.0835208	3.05113	0.029633	0.0574628	-3.31285
ENSG00000250584.4_11	LINC01511	3.1188	-0.375383	3.05111	0.0296335	0.0574628	-3.26999
ENSG00000180053.8_7	NKX2-6	3.1188	-0.375383	3.05111	0.0296335	0.0574628	-3.26999
ENSG00000197134.13_9	ZNF257	3.32261	0.882731	3.05082	0.0296433	0.0574628	-3.23864
ENSG00000175497.17_12	DPP10	2.23449	-0.812882	3.05078	0.0296445	0.0574628	-3.25943
ENSG00000183840.7_7	GPR39	2.23449	-0.812882	3.05078	0.0296445	0.0574628	-3.25943
ENSG00000253384.1_7	AC124242.2	2.23449	-0.812882	3.05078	0.0296445	0.0574628	-3.25943
ENSG00000199704.1	SNORD115-29	2.23449	-0.812882	3.05078	0.0296445	0.0574628	-3.25943
ENSG00000131370.16_11	SH3BP5	2.66415	-0.599531	3.0498	0.029677	0.0574628	-3.25904
ENSG00000249035.7_9	CLMAT3	2.66415	-0.599531	3.0498	0.029677	0.0574628	-3.25904
ENSG00000278891.1_10	AC105101.1	2.66415	-0.599531	3.0498	0.029677	0.0574628	-3.25904
ENSG00000100246.13_8	DNAL4	2.66415	-0.599531	3.0498	0.029677	0.0574628	-3.25904
ENSG00000241696.2_9	LINC02053	2.62312	-0.621038	3.04974	0.029679	0.0574628	-3.25856
ENSG00000080618.17_9	CPB2	-4.18613	2.73574	-3.04895	0.029705	0.0574628	-3.26367
ENSG00000230212.6_13	AP000688.1	2.5752	1.44707	3.04886	0.0297082	0.0574628	-3.20332
ENSG00000254775.2_10	AC021393.1	-4.21363	2.0195	-3.04812	0.0297327	0.0574628	-3.26991
ENSG00000231902.2_11	AL135923.2	3.19528	-0.339695	3.04773	0.0297456	0.0574628	-3.27728
ENSG00000101251.13_9	SEL1L2	3.36566	-0.255202	3.04717	0.0297642	0.0574628	-3.28797
ENSG00000100034.14_8	PPM1F	-1.72307	5.99513	-3.04611	0.0297993	0.0574628	-4.02384
ENSG00000253422.1_7	AC008677.3	-1.05636	1.60682	-3.04519	0.02983	0.0574628	-3.1941
ENSG00000261804.3_10	AC007342.4	2.76954	-0.548722	3.04264	0.0299152	0.0574628	-3.26843
ENSG00000099957.17_7	P2RX6	2.76954	-0.548722	3.04264	0.0299152	0.0574628	-3.26843
ENSG00000240005.7_12	AC106047.1	-3.45654	1.23364	-3.04239	0.0299236	0.0574628	-3.26356
ENSG00000248746.6_6	ACTN3	3.14203	-0.366439	3.04192	0.0299393	0.0574628	-3.28106
ENSG00000230492.2_10	AL049651.1	-3.59839	1.54097	-3.04117	0.0299644	0.0574628	-3.26472
ENSG00000252903.1	RNU6-894P	3.77667	-0.0611373	3.04074	0.0299787	0.0574628	-3.32935
ENSG00000239900.14_11	ADSL	-2.10849	2.26431	-3.0407	0.02998	0.0574628	-3.24703
ENSG00000261857.7_7	MIA	3.77096	-0.0666811	3.04051	0.0299866	0.0574628	-3.32842
ENSG00000156574.10_10	NODAL	2.50671	-0.677877	3.03858	0.0300511	0.0574628	-3.27033
ENSG00000197124.12_14	ZNF682	2.50671	-0.677877	3.03858	0.0300511	0.0574628	-3.27033
ENSG00000203859.10_6	HSD3B2	2.93828	-0.466631	3.03739	0.0300913	0.0574628	-3.27826
ENSG00000265378.1_10	AC012572.1	2.93828	-0.466631	3.03739	0.0300913	0.0574628	-3.27826
ENSG00000156127.8_7	BATF	3.52655	0.605743	3.03729	0.0300945	0.0574628	-3.30309
ENSG00000164136.17_6	IL15	1.47379	4.3714	-3.03659	0.030118	0.0574628	-3.62984
ENSG00000111669.15_8	TPI1	-0.817302	6.09018	-3.03633	0.030127	0.0574628	-4.11059
ENSG00000127507.18_12	ADGRE2	2.62587	-0.0955458	3.03591	0.0301411	0.0574628	-3.26032
ENSG00000284731.1_5	AC083906.5	2.31361	-0.772714	3.03558	0.030152	0.0574628	-3.27487
ENSG00000181449.4_10	SOX2	1.72268	-1.08337	3.03513	0.0301672	0.0574628	-3.307
ENSG00000178636.8_10	AC092656.1	1.72268	-1.08337	3.03513	0.0301672	0.0574628	-3.307
ENSG00000100565.16_8	LRRC74A	1.72268	-1.08337	3.03513	0.0301672	0.0574628	-3.307
ENSG00000170113.16_14	NIPA1	1.72268	-1.08337	3.03513	0.0301672	0.0574628	-3.307
ENSG00000088356.6_7	PDRG1	1.72268	-1.08337	3.03513	0.0301672	0.0574628	-3.307
ENSG00000197283.18_17	SYNGAP1	-0.494406	7.1068	-3.03366	0.030217	0.0574628	-4.4463
ENSG00000161179.14_7	YDJC	2.85806	-0.506799	3.03249	0.0302566	0.0574628	-3.28162
ENSG00000214125.2_7	AC005005.1	3.33926	-0.270413	3.03196	0.0302746	0.0574628	-3.30295
ENSG00000220506.2_10	AL136310.1	3.17471	-0.350403	3.03187	0.0302777	0.0574628	-3.29388
ENSG00000177000.13_16	MTHFR	1.47697	1.42715	3.03059	0.030321	0.0574628	-3.20212
ENSG00000275278.1_8	AC012150.2	3.0816	-0.396535	3.03044	0.030326	0.0574628	-3.29129
ENSG00000215906.9_9	LACTBL1	-2.42744	3.5909	-3.03036	0.0303288	0.0574628	-3.42197
ENSG00000187676.8_7	B3GLCT	2.21816	2.30426	3.02986	0.0303458	0.0574628	-3.26245
ENSG00000226990.1_8	AC025946.1	2.71817	-0.572787	3.02843	0.0303943	0.0574628	-3.28344
ENSG00000118322.14_11	ATP10B	-0.885814	5.23498	-3.02799	0.0304093	0.0574628	-3.88163
ENSG00000238705.1	MIR1976	4.01491	1.29987	3.02677	0.0304511	0.0574628	-3.29756
ENSG00000065029.15_10	ZNF76	0.96966	3.39432	3.0254	0.0304977	0.0574628	-3.45898
ENSG00000149782.13_5	PLCB3	2.81381	-0.526848	3.02464	0.0305236	0.0574628	-3.28934
ENSG00000120948.19_16	TARDBP	0.7264	5.07228	3.02421	0.0305385	0.0574628	-3.85696
ENSG00000141337.13_9	ARSG	2.16019	3.45007	3.02331	0.0305691	0.0574628	-3.43104
ENSG00000256660.7_6	CLEC12B	5.73305	5.53206	3.02319	0.0305734	0.0574628	-3.5804
ENSG00000280417.1_7	AC096887.2	2.38395	-0.738306	3.02255	0.0305953	0.0574628	-3.28834
ENSG00000252904.1	RF00598	2.38395	-0.738306	3.02255	0.0305953	0.0574628	-3.28834
ENSG00000183323.13_13	CCDC125	2.38395	-0.738306	3.02255	0.0305953	0.0574628	-3.28834
ENSG00000237187.9_11	NR2F1-AS1	2.38395	-0.738306	3.02255	0.0305953	0.0574628	-3.28834
ENSG00000254783.1_7	AP003084.1	2.38395	-0.738306	3.02255	0.0305953	0.0574628	-3.28834
ENSG00000134398.15_14	ERN2	3.202	0.721271	3.02113	0.030644	0.0574628	-3.2675
ENSG00000117620.15_12	SLC35A3	-0.611709	5.6265	-3.02088	0.0306525	0.0574628	-4.00473
ENSG00000189056.15_14	RELN	-0.519115	7.77533	-3.02047	0.0306667	0.0574628	-4.70312
ENSG00000186815.13_13	TPCN1	3.11544	-0.380499	3.02016	0.0306774	0.0574628	-3.30409
ENSG00000141485.17_9	SLC13A5	3.11544	-0.380499	3.02016	0.0306774	0.0574628	-3.30409
ENSG00000145736.15_14	GTF2H2	3.3195	-0.281116	3.01821	0.0307444	0.0574628	-3.31699
ENSG00000113845.10_6	TIMMDC1	-1.48151	4.31713	-3.01818	0.0307456	0.0574628	-3.64061
ENSG00000100078.4_7	PLA2G3	-0.959841	5.34592	-3.01761	0.030765	0.0574628	-3.9215
ENSG00000217835.3_7	AL034397.1	3.12195	1.35766	3.01413	0.0308853	0.0574628	-3.25914
ENSG00000092445.12_12	TYRO3	3.23629	-0.321222	3.01407	0.0308875	0.0574628	-3.31702
ENSG00000279356.1_10	AC007610.4	-2.31157	2.72379	-3.0137	0.0309002	0.0574628	-3.31607
ENSG00000136869.16_9	TLR4	-1.65377	3.35937	-3.0131	0.030921	0.0574628	-3.43516
ENSG00000205452.5_11	AC133561.2	3.03864	-0.413717	3.01308	0.0309217	0.0574628	-3.30929
ENSG00000233259.4_6	FABP3P2	3.48882	-0.199042	3.01198	0.0309601	0.0574628	-3.33594
ENSG00000169439.12_10	SDC2	-3.6451	1.3625	-3.01188	0.0309634	0.0574628	-3.30986
ENSG00000225695.1_5	HNRNPA1P35	3.59158	-0.147586	3.01061	0.0310077	0.0574628	-3.34643
ENSG00000158292.7_7	GPR153	3.37776	1.97239	3.01016	0.0310232	0.0574628	-3.27533
ENSG00000130413.16_14	STK33	-2.06346	4.05942	-3.00942	0.0310491	0.0574628	-3.56226
ENSG00000118369.13_10	USP35	3.74139	-0.0714959	3.00931	0.0310528	0.0574628	-3.36288
ENSG00000272677.3_13	AC124016.1	4.36012	3.72189	3.00917	0.0310578	0.0574628	-3.37771
ENSG00000217078.1_7	AL021407.1	3.01081	-0.430943	3.00895	0.0310654	0.0574628	-3.31251
ENSG00000212424.1	RNU1-119P	2.44408	-0.70821	3.00873	0.0310732	0.0574628	-3.3035
ENSG00000097046.13_10	CDC7	2.85586	-0.506799	3.0087	0.0310741	0.0574628	-3.30813
ENSG00000119986.7_7	AVPI1	-2.81878	2.09264	-3.00807	0.0310963	0.0574628	-3.27725
ENSG00000187800.14_5	PEAR1	2.31629	-0.772714	3.00756	0.031114	0.0574628	-3.30604
ENSG00000280103.1_4	AC007792.1	2.31629	-0.772714	3.00756	0.031114	0.0574628	-3.30604
ENSG00000176243.9_5	CDV3P1	3.14222	-0.365466	3.00665	0.0311459	0.0574628	-3.3206
ENSG00000108883.13_9	EFTUD2	0.976563	4.23468	3.00637	0.0311556	0.0574628	-3.66603
ENSG00000260693.1_10	AC026150.1	3.69892	-0.0958622	3.0057	0.0311792	0.0574628	-3.3619
ENSG00000234711.1_5	TUBB8P11	3.26487	-0.30786	3.0056	0.0311824	0.0574628	-3.32805
ENSG00000104894.12_8	CD37	-3.29944	1.98165	-3.00505	0.0312018	0.0574628	-3.28595
ENSG00000198887.9_7	SMC5	2.67184	-0.596973	3.00363	0.0312515	0.0574628	-3.31042
ENSG00000151576.10_8	QTRT2	-0.85191	4.61076	-3.00343	0.0312586	0.0574628	-3.75488
ENSG00000237758.1_5	BANF1P3	4.06027	0.0765139	3.00265	0.0312862	0.0574628	-3.4052
ENSG00000255346.11_13	NOX5	3.57243	-0.157606	3.00229	0.0312987	0.0574628	-3.35398
ENSG00000210140.1	MT-TC	1.64429	6.14544	3.00217	0.0313029	0.0574628	-4.14534
ENSG00000009765.15_6	IYD	-0.969773	4.17556	-3.00153	0.0313257	0.0574628	-3.64937
ENSG00000171298.13_8	GAA	-1.04285	5.21102	-3	0.0313794	0.0574628	-3.90482
ENSG00000248704.1_5	MTND4P2	2.0334	-0.921562	2.99987	0.0313841	0.0574628	-3.3235
ENSG00000270820.8_11	AC016727.1	3.90284	-0.00559931	2.99973	0.0313888	0.0574628	-3.38849
ENSG00000227616.1_9	AC063976.3	2.06516	-0.893787	2.99953	0.031396	0.0574628	-3.32162
ENSG00000213386.3_9	AC022217.1	2.06516	-0.893787	2.99953	0.031396	0.0574628	-3.32162
ENSG00000124785.9_7	NRN1	2.06516	-0.893787	2.99953	0.031396	0.0574628	-3.32162
ENSG00000112041.13_11	TULP1	2.06516	-0.893787	2.99953	0.031396	0.0574628	-3.32162
ENSG00000197753.11_9	LHFPL5	2.06516	-0.893787	2.99953	0.031396	0.0574628	-3.32162
ENSG00000233132.4_8	FAM90A3P	2.06516	-0.893787	2.99953	0.031396	0.0574628	-3.32162
ENSG00000177370.5_6	TIMM22	2.06516	-0.893787	2.99953	0.031396	0.0574628	-3.32162
ENSG00000212319.1	RF00019	1.97749	-0.942038	2.99901	0.0314145	0.0574628	-3.32662
ENSG00000166012.17_8	TAF1D	1.97749	-0.942038	2.99901	0.0314145	0.0574628	-3.32662
ENSG00000277595.1_9	AC007546.1	1.97749	-0.942038	2.99901	0.0314145	0.0574628	-3.32662
ENSG00000229351.1_3	KRTAP9-11P	1.97749	-0.942038	2.99901	0.0314145	0.0574628	-3.32662
ENSG00000227518.5_9	AL928970.1	0.670288	6.7695	2.99564	0.0315336	0.0574628	-4.38452
ENSG00000116128.12_10	BCL9	2.89479	-0.488293	2.99334	0.0316152	0.0574628	-3.32625
ENSG00000179615.3_9	OR2AP1	2.89479	-0.488293	2.99334	0.0316152	0.0574628	-3.32625
ENSG00000121621.7_7	KIF18A	-1.45435	3.05582	-2.99293	0.0316297	0.0574628	-3.41126
ENSG00000155959.12_7	VBP1	-3.02052	0.614563	-2.99275	0.0316362	0.0574628	-3.31247
ENSG00000241556.1_7	AC018475.1	1.03666	3.46622	2.991	0.0316985	0.0574628	-3.51277
ENSG00000126934.15_9	MAP2K2	-0.719034	7.31977	-2.99054	0.0317151	0.0574628	-4.56592
ENSG00000019169.11_7	MARCO	1.44011	-1.2062	2.99004	0.0317328	0.0574628	-3.38745
ENSG00000188763.5_6	FZD9	1.44011	-1.2062	2.99004	0.0317328	0.0574628	-3.38745
ENSG00000180773.15_8	SLC36A4	1.44011	-1.2062	2.99004	0.0317328	0.0574628	-3.38745
ENSG00000240051.1_5	RPL23AP10	1.44011	-1.2062	2.99004	0.0317328	0.0574628	-3.38745
ENSG00000138463.9_6	DIRC2	-0.664512	7.2739	-2.98933	0.0317584	0.0574628	-4.55379
ENSG00000261041.1_7	AC138749.3	2.44448	-0.70821	2.98807	0.0318034	0.0574628	-3.32655
ENSG00000258498.10_9	DIO3OS	1.19022	4.29197	2.98744	0.031826	0.0574628	-3.69543
ENSG00000126231.15_10	PROZ	-2.75501	1.60218	-2.98606	0.0318755	0.0574628	-3.28715
ENSG00000184588.18_12	PDE4B	3.51123	-0.194705	2.98567	0.0318893	0.0574628	-3.36639
ENSG00000116171.19_13	SCP2	1.8781	-1.00247	2.98474	0.031923	0.0574628	-3.35011
ENSG00000237480.3_10	AL355306.2	1.8781	-1.00247	2.98474	0.031923	0.0574628	-3.35011
ENSG00000274977.1_3	AC011298.2	1.8781	-1.00247	2.98474	0.031923	0.0574628	-3.35011
ENSG00000163832.16_12	ELP6	1.8781	-1.00247	2.98474	0.031923	0.0574628	-3.35011
ENSG00000138107.13_8	ACTR1A	1.8781	-1.00247	2.98474	0.031923	0.0574628	-3.35011
ENSG00000223403.7_9	MEG9	1.8781	-1.00247	2.98474	0.031923	0.0574628	-3.35011
ENSG00000142484.7_6	TM4SF5	1.8781	-1.00247	2.98474	0.031923	0.0574628	-3.35011
ENSG00000263489.1_10	AC127029.2	2.26891	-0.800705	2.98268	0.0319971	0.0574628	-3.33479
ENSG00000251732.1	RN7SKP122	2.71712	-0.575099	2.98251	0.0320033	0.0574628	-3.33461
ENSG00000214717.12_9	ZBED1	2.71712	-0.575099	2.98251	0.0320033	0.0574628	-3.33461
ENSG00000285103.2_7	AL451123.1	-1.89413	3.70881	-2.98179	0.0320292	0.0574628	-3.53003
ENSG00000254101.8_11	LINC02055	-3.3353	1.20438	-2.97952	0.0321112	0.0574628	-3.33054
ENSG00000189221.11_5	MAOA	1.87913	-1.00247	2.9784	0.0321519	0.0574628	-3.35727
ENSG00000249786.7_14	EAF1-AS1	2.71141	-0.045234	2.97832	0.0321547	0.0574628	-3.3287
ENSG00000229065.1_8	AL354893.2	2.54402	-0.135714	2.97828	0.0321562	0.0574628	-3.32115
ENSG00000179041.4_7	RRS1	3.44002	-0.223594	2.978	0.0321664	0.0574628	-3.37065
ENSG00000129559.13_8	NEDD8	-2.77926	0.402609	-2.97747	0.0321856	0.0574628	-3.33783
ENSG00000235084.3_5	CHCHD2P6	2.15071	-0.861133	2.97732	0.0321911	0.0574628	-3.34417
ENSG00000233184.9_12	AC093157.1	2.49951	-0.681466	2.97713	0.0321978	0.0574628	-3.33879
ENSG00000177683.14_8	THAP5	3.22953	-0.325298	2.97659	0.0322176	0.0574628	-3.35874
ENSG00000213658.13_12	LAT	3.22953	-0.325298	2.97659	0.0322176	0.0574628	-3.35874
ENSG00000177599.13_6	ZNF491	-2.90212	1.75666	-2.97521	0.0322678	0.0574628	-3.30546
ENSG00000187513.9_7	GJA4	3.07035	-0.399874	2.97392	0.0323147	0.0574628	-3.35438
ENSG00000214336.5_7	FOXI3	2.15118	-0.861133	2.97377	0.03232	0.0574628	-3.34814
ENSG00000169116.11_6	PARM1	-0.175037	8.07671	-2.97327	0.0323384	0.0574628	-4.89102
ENSG00000159200.18_8	RCAN1	4.09305	0.0860604	2.97186	0.0323897	0.0574628	-3.4432
ENSG00000117748.10_9	RPA2	3.99697	1.63819	2.97108	0.0324186	0.0574628	-3.3411
ENSG00000259240.1_7	MIR4713HG	3.46168	-0.213574	2.97099	0.0324215	0.0574628	-3.38014
ENSG00000117602.13_9	RCAN3	1.7037	3.82163	2.96969	0.0324694	0.0574628	-3.58977
ENSG00000268812.3_7	AC004264.1	2.52408	-0.149556	2.96827	0.0325215	0.0574628	-3.33132
ENSG00000151327.14_12	FAM177A1	2.4458	4.73496	2.96785	0.032537	0.0574628	-3.75937
ENSG00000070010.19_11	UFD1	-0.589178	6.79423	-2.96696	0.0325695	0.0574628	-4.42253
ENSG00000285076.1_4	AL449105.4	2.38496	-0.738306	2.9661	0.0326012	0.0574628	-3.35136
ENSG00000170909.14_10	OSCAR	2.38496	-0.738306	2.9661	0.0326012	0.0574628	-3.35136
ENSG00000067334.14_10	DNTTIP2	3.27734	-0.295202	2.96475	0.0326508	0.0574628	-3.3756
ENSG00000152689.18_15	RASGRP3	0.871968	3.06258	2.96413	0.0326738	0.0574628	-3.46842
ENSG00000235138.1_8	AL445931.1	2.4543	-0.704203	2.964	0.0326788	0.0574628	-3.3535
ENSG00000105409.19_16	ATP1A3	2.35966	-0.752454	2.96318	0.0327088	0.0574628	-3.35498
ENSG00000259977.1_11	AL121578.3	2.35966	-0.752454	2.96318	0.0327088	0.0574628	-3.35498
ENSG00000282943.1_8	AC004784.1	-3.8845	1.63924	-2.96255	0.0327323	0.0574628	-3.36585
ENSG00000279929.1_7	AL354796.1	-1.85017	5.20639	-2.96226	0.0327428	0.0574628	-3.90604
ENSG00000074356.17_9	NCBP3	-0.899842	5.79492	-2.96226	0.0327428	0.0574628	-4.11458
ENSG00000241400.1_7	AC022215.1	2.758	-0.55505	2.96144	0.0327733	0.0574628	-3.35883
ENSG00000253857.2_11	AC022679.1	0.522698	9.60681	2.96069	0.0328011	0.0574628	-5.6233
ENSG00000272397.1_11	AL138916.2	-4.15176	1.45873	-2.96012	0.0328221	0.0574628	-3.40239
ENSG00000187994.14_13	RINL	0.617943	5.69935	2.96009	0.0328235	0.0574628	-4.10658
ENSG00000261304.2_10	LINC02252	1.33766	5.56871	2.96004	0.0328254	0.0574628	-4.04949
ENSG00000237013.1_8	LINC01812	1.44969	-1.2062	2.95977	0.0328353	0.0574628	-3.42215
ENSG00000124641.16_11	MED20	1.44969	-1.2062	2.95977	0.0328353	0.0574628	-3.42215
ENSG00000083123.15_6	BCKDHB	1.44969	-1.2062	2.95977	0.0328353	0.0574628	-3.42215
ENSG00000203875.13_15	SNHG5	1.44969	-1.2062	2.95977	0.0328353	0.0574628	-3.42215
ENSG00000271586.1_7	AC011894.1	1.44969	-1.2062	2.95977	0.0328353	0.0574628	-3.42215
ENSG00000165185.15_12	KIAA1958	1.44969	-1.2062	2.95977	0.0328353	0.0574628	-3.42215
ENSG00000214654.9_13	B3GNT10	1.44969	-1.2062	2.95977	0.0328353	0.0574628	-3.42215
ENSG00000172572.7_6	PDE3A	1.44969	-1.2062	2.95977	0.0328353	0.0574628	-3.42215
ENSG00000259476.1_9	AC018904.2	1.44969	-1.2062	2.95977	0.0328353	0.0574628	-3.42215
ENSG00000219200.6	RNASEK	1.44969	-1.2062	2.95977	0.0328353	0.0574628	-3.42215
ENSG00000267673.6_11	FDX2	1.44969	-1.2062	2.95977	0.0328353	0.0574628	-3.42215
ENSG00000101974.15_12	ATP11C	1.44969	-1.2062	2.95977	0.0328353	0.0574628	-3.42215
ENSG00000238081.1_7	AC099063.2	2.71387	-0.575099	2.95896	0.0328654	0.0574628	-3.36101
ENSG00000211445.13_14	GPX3	0.715819	6.57205	2.9585	0.0328826	0.0574628	-4.36646
ENSG00000253519.1_7	AC106801.1	2.49992	-0.681466	2.95805	0.0328993	0.0574628	-3.36019
ENSG00000261748.1_7	AC098965.1	-4.1351	2.23674	-2.95697	0.0329394	0.0574628	-3.36263
ENSG00000137700.19_15	SLC37A4	0.780947	8.27679	2.95689	0.0329422	0.0574628	-4.98327
ENSG00000214783.9_10	POLR2J4	-0.885953	5.24999	-2.95611	0.0329715	0.0574628	-3.97497
ENSG00000226761.3_7	TAS2R46	3.30114	-0.283177	2.95477	0.0330216	0.0574628	-3.38836
ENSG00000124098.10_6	FAM210B	-3.2751	1.24342	-2.95166	0.0331379	0.0574628	-3.34986
ENSG00000250251.7_7	PKD1P6	-3.28633	1.11474	-2.95111	0.0331585	0.0574628	-3.36329
ENSG00000274159.1_8	AL133243.1	2.60945	-0.623867	2.95021	0.0331923	0.0574628	-3.36954
ENSG00000215938.1	MIR190B	3.30353	-0.290889	2.94973	0.0332104	0.0574628	-3.39314
ENSG00000083520.15_7	DIS3	2.53057	-0.664035	2.94932	0.0332258	0.0574628	-3.36999
ENSG00000107779.14_8	BMPR1A	2.88715	-0.488293	2.94876	0.0332466	0.0574628	-3.37631
ENSG00000225583.1_7	AC004690.1	3.15957	-0.359706	2.94875	0.033247	0.0574628	-3.38641
ENSG00000213047.13_13	DENND1B	0.214725	4.19889	2.94874	0.0332476	0.0574628	-3.73884
ENSG00000089123.16_9	TASP1	2.50692	0.615715	2.94602	0.0333501	0.0574628	-3.30679
ENSG00000272491.1_8	AL109659.2	2.14769	-0.853619	2.94508	0.0333856	0.0574628	-3.37987
ENSG00000112855.17_16	HARS2	2.14769	-0.853619	2.94508	0.0333856	0.0574628	-3.37987
ENSG00000138131.4_7	LOXL4	2.14769	-0.853619	2.94508	0.0333856	0.0574628	-3.37987
ENSG00000223972.6_6	DDX11L1	0.147004	-1.85735	2.9439	0.0334304	0.0574628	-3.85531
ENSG00000243485.5_11	MIR1302-2HG	0.147004	-1.85735	2.9439	0.0334304	0.0574628	-3.85531
ENSG00000237613.2_6	FAM138A	0.147004	-1.85735	2.9439	0.0334304	0.0574628	-3.85531
ENSG00000240361.3_7	OR4G11P	0.147004	-1.85735	2.9439	0.0334304	0.0574628	-3.85531
ENSG00000186092.7_8	OR4F5	0.147004	-1.85735	2.9439	0.0334304	0.0574628	-3.85531
ENSG00000239945.1_12	AL627309.3	0.147004	-1.85735	2.9439	0.0334304	0.0574628	-3.85531
ENSG00000268903.1_9	AL627309.6	0.147004	-1.85735	2.9439	0.0334304	0.0574628	-3.85531
ENSG00000269981.1_9	AL627309.7	0.147004	-1.85735	2.9439	0.0334304	0.0574628	-3.85531
ENSG00000239906.1_10	AL627309.2	0.147004	-1.85735	2.9439	0.0334304	0.0574628	-3.85531
ENSG00000228463.4	AP006222.1	0.147004	-1.85735	2.9439	0.0334304	0.0574628	-3.85531
ENSG00000250575.1	AL732372.3	0.147004	-1.85735	2.9439	0.0334304	0.0574628	-3.85531
ENSG00000233653.3	CICP7	0.147004	-1.85735	2.9439	0.0334304	0.0574628	-3.85531
ENSG00000269732.1	WBP1LP7	0.147004	-1.85735	2.9439	0.0334304	0.0574628	-3.85531
ENSG00000236601.1	AL732372.1	0.147004	-1.85735	2.9439	0.0334304	0.0574628	-3.85531
ENSG00000236679.2	RPL23AP24	0.147004	-1.85735	2.9439	0.0334304	0.0574628	-3.85531
ENSG00000225972.1_5	MTND1P23	0.147004	-1.85735	2.9439	0.0334304	0.0574628	-3.85531
ENSG00000225630.1_5	MTND2P28	0.147004	-1.85735	2.9439	0.0334304	0.0574628	-3.85531
ENSG00000237973.1_7	MTCO1P12	0.147004	-1.85735	2.9439	0.0334304	0.0574628	-3.85531
ENSG00000229344.1_5	MTCO2P12	0.147004	-1.85735	2.9439	0.0334304	0.0574628	-3.85531
ENSG00000240409.1_5	MTATP8P1	0.147004	-1.85735	2.9439	0.0334304	0.0574628	-3.85531
ENSG00000248527.1_7	MTATP6P1	0.147004	-1.85735	2.9439	0.0334304	0.0574628	-3.85531
ENSG00000198744.5_7	MTCO3P12	0.147004	-1.85735	2.9439	0.0334304	0.0574628	-3.85531
ENSG00000268663.1_7	WBP1LP6	0.147004	-1.85735	2.9439	0.0334304	0.0574628	-3.85531
ENSG00000284662.2_7	OR4F16	0.147004	-1.85735	2.9439	0.0334304	0.0574628	-3.85531
ENSG00000229376.3_7	CICP3	0.147004	-1.85735	2.9439	0.0334304	0.0574628	-3.85531
ENSG00000223181.1	RNU6-1199P	0.147004	-1.85735	2.9439	0.0334304	0.0574628	-3.85531
ENSG00000229905.1_8	AL669831.2	0.147004	-1.85735	2.9439	0.0334304	0.0574628	-3.85531
ENSG00000228327.6_15	AL669831.1	0.147004	-1.85735	2.9439	0.0334304	0.0574628	-3.85531
ENSG00000285268.1_5	AL669831.7	0.147004	-1.85735	2.9439	0.0334304	0.0574628	-3.85531
ENSG00000230092.8_11	AL669831.4	0.147004	-1.85735	2.9439	0.0334304	0.0574628	-3.85531
ENSG00000241180.1_11	AL645608.5	0.147004	-1.85735	2.9439	0.0334304	0.0574628	-3.85531
ENSG00000188976.11_7	NOC2L	0.147004	-1.85735	2.9439	0.0334304	0.0574628	-3.85531
ENSG00000187961.15_9	KLHL17	0.147004	-1.85735	2.9439	0.0334304	0.0574628	-3.85531
ENSG00000187583.11_11	PLEKHN1	0.147004	-1.85735	2.9439	0.0334304	0.0574628	-3.85531
ENSG00000188290.11_11	HES4	0.147004	-1.85735	2.9439	0.0334304	0.0574628	-3.85531
ENSG00000231702.2_9	AL645608.4	0.147004	-1.85735	2.9439	0.0334304	0.0574628	-3.85531
ENSG00000224969.1_10	AL645608.2	0.147004	-1.85735	2.9439	0.0334304	0.0574628	-3.85531
ENSG00000242590.1_9	AL645608.6	0.147004	-1.85735	2.9439	0.0334304	0.0574628	-3.85531
ENSG00000273443.1_10	AL645608.9	0.147004	-1.85735	2.9439	0.0334304	0.0574628	-3.85531
ENSG00000217801.13_12	AL390719.1	0.147004	-1.85735	2.9439	0.0334304	0.0574628	-3.85531
ENSG00000237330.3_7	RNF223	0.147004	-1.85735	2.9439	0.0334304	0.0574628	-3.85531
ENSG00000223823.1_6	LINC01342	0.147004	-1.85735	2.9439	0.0334304	0.0574628	-3.85531
ENSG00000198976.1	MIR429	0.147004	-1.85735	2.9439	0.0334304	0.0574628	-3.85531
ENSG00000162571.14_9	TTLL10	0.147004	-1.85735	2.9439	0.0334304	0.0574628	-3.85531
ENSG00000186891.14_11	TNFRSF18	0.147004	-1.85735	2.9439	0.0334304	0.0574628	-3.85531
ENSG00000176022.7_10	B3GALT6	0.147004	-1.85735	2.9439	0.0334304	0.0574628	-3.85531
ENSG00000184163.3_7	C1QTNF12	0.147004	-1.85735	2.9439	0.0334304	0.0574628	-3.85531
ENSG00000230415.1_8	LINC01786	0.147004	-1.85735	2.9439	0.0334304	0.0574628	-3.85531
ENSG00000169972.12_6	PUSL1	0.147004	-1.85735	2.9439	0.0334304	0.0574628	-3.85531
ENSG00000175756.14_7	AURKAIP1	0.147004	-1.85735	2.9439	0.0334304	0.0574628	-3.85531
ENSG00000223663.2_8	NDUFB4P8	0.147004	-1.85735	2.9439	0.0334304	0.0574628	-3.85531
ENSG00000242485.6_7	MRPL20	0.147004	-1.85735	2.9439	0.0334304	0.0574628	-3.85531
ENSG00000264293.1	RN7SL657P	0.147004	-1.85735	2.9439	0.0334304	0.0574628	-3.85531
ENSG00000272455.1_9	AL391244.3	0.147004	-1.85735	2.9439	0.0334304	0.0574628	-3.85531
ENSG00000235098.9_9	ANKRD65	0.147004	-1.85735	2.9439	0.0334304	0.0574628	-3.85531
ENSG00000225905.1_10	AL391244.2	0.147004	-1.85735	2.9439	0.0334304	0.0574628	-3.85531
ENSG00000225285.1_9	LINC01770	0.147004	-1.85735	2.9439	0.0334304	0.0574628	-3.85531
ENSG00000284740.3_4	AL645728.2	0.147004	-1.85735	2.9439	0.0334304	0.0574628	-3.85531
ENSG00000272004.1_8	FO704657.1	0.147004	-1.85735	2.9439	0.0334304	0.0574628	-3.85531
ENSG00000215914.4_5	MMP23A	0.147004	-1.85735	2.9439	0.0334304	0.0574628	-3.85531
ENSG00000215790.9_11	SLC35E2	0.147004	-1.85735	2.9439	0.0334304	0.0574628	-3.85531
ENSG00000226969.1_11	AL391845.1	0.147004	-1.85735	2.9439	0.0334304	0.0574628	-3.85531
ENSG00000271806.1_8	AL590822.2	0.147004	-1.85735	2.9439	0.0334304	0.0574628	-3.85531
ENSG00000234396.3_10	AL590822.1	0.147004	-1.85735	2.9439	0.0334304	0.0574628	-3.85531
ENSG00000272420.1_9	AL513477.2	0.147004	-1.85735	2.9439	0.0334304	0.0574628	-3.85531
ENSG00000157911.11_13	PEX10	0.147004	-1.85735	2.9439	0.0334304	0.0574628	-3.85531
ENSG00000224387.1_10	AL139246.1	0.147004	-1.85735	2.9439	0.0334304	0.0574628	-3.85531
ENSG00000197921.6_7	HES5	0.147004	-1.85735	2.9439	0.0334304	0.0574628	-3.85531
ENSG00000272449.3_11	AL139246.5	0.147004	-1.85735	2.9439	0.0334304	0.0574628	-3.85531
ENSG00000238164.6_17	TNFRSF14-AS1	0.147004	-1.85735	2.9439	0.0334304	0.0574628	-3.85531
ENSG00000225931.3_9	AL139246.2	0.147004	-1.85735	2.9439	0.0334304	0.0574628	-3.85531
ENSG00000283259.1_8	AC242022.1	0.147004	-1.85735	2.9439	0.0334304	0.0574628	-3.85531
ENSG00000233234.1_10	AL592464.2	0.147004	-1.85735	2.9439	0.0334304	0.0574628	-3.85531
ENSG00000231630.1_10	AL592464.1	0.147004	-1.85735	2.9439	0.0334304	0.0574628	-3.85531
ENSG00000284745.1_8	AL589702.1	0.147004	-1.85735	2.9439	0.0334304	0.0574628	-3.85531
ENSG00000169717.7_7	ACTRT2	0.147004	-1.85735	2.9439	0.0334304	0.0574628	-3.85531
ENSG00000177133.14_12	LINC00982	0.147004	-1.85735	2.9439	0.0334304	0.0574628	-3.85531
ENSG00000226286.1_10	AL008733.1	0.147004	-1.85735	2.9439	0.0334304	0.0574628	-3.85531
ENSG00000279839.1_8	AL512383.1	0.147004	-1.85735	2.9439	0.0334304	0.0574628	-3.85531
ENSG00000130762.15_9	ARHGEF16	0.147004	-1.85735	2.9439	0.0334304	0.0574628	-3.85531
ENSG00000272088.1_8	AL512413.1	0.147004	-1.85735	2.9439	0.0334304	0.0574628	-3.85531
ENSG00000162591.17_9	MEGF6	0.147004	-1.85735	2.9439	0.0334304	0.0574628	-3.85531
ENSG00000207776.1	MIR551A	0.147004	-1.85735	2.9439	0.0334304	0.0574628	-3.85531
ENSG00000238260.3_11	AL513320.1	0.147004	-1.85735	2.9439	0.0334304	0.0574628	-3.85531
ENSG00000158109.15_6	TPRG1L	0.147004	-1.85735	2.9439	0.0334304	0.0574628	-3.85531
ENSG00000116213.16_11	WRAP73	0.147004	-1.85735	2.9439	0.0334304	0.0574628	-3.85531
ENSG00000227589.1_10	AL136528.1	0.147004	-1.85735	2.9439	0.0334304	0.0574628	-3.85531
ENSG00000162592.10_7	CCDC27	0.147004	-1.85735	2.9439	0.0334304	0.0574628	-3.85531
ENSG00000235169.11_10	SMIM1	0.147004	-1.85735	2.9439	0.0334304	0.0574628	-3.85531
ENSG00000130764.10_8	LRRC47	0.147004	-1.85735	2.9439	0.0334304	0.0574628	-3.85531
ENSG00000266075.1	RN7SL574P	0.147004	-1.85735	2.9439	0.0334304	0.0574628	-3.85531
ENSG00000272153.1_8	AL365330.1	0.147004	-1.85735	2.9439	0.0334304	0.0574628	-3.85531
ENSG00000226374.3_9	LINC01345	0.147004	-1.85735	2.9439	0.0334304	0.0574628	-3.85531
ENSG00000284668.2_8	AL805961.1	0.147004	-1.85735	2.9439	0.0334304	0.0574628	-3.85531
ENSG00000284703.1_9	AL805961.2	0.147004	-1.85735	2.9439	0.0334304	0.0574628	-3.85531
ENSG00000229280.1_5	EEF1DP6	0.147004	-1.85735	2.9439	0.0334304	0.0574628	-3.85531
ENSG00000235054.4_8	LINC01777	0.147004	-1.85735	2.9439	0.0334304	0.0574628	-3.85531
ENSG00000284694.1_8	AL355602.1	0.147004	-1.85735	2.9439	0.0334304	0.0574628	-3.85531
ENSG00000284739.1_9	BX005132.2	0.147004	-1.85735	2.9439	0.0334304	0.0574628	-3.85531
ENSG00000284674.1_6	BX005132.1	0.147004	-1.85735	2.9439	0.0334304	0.0574628	-3.85531
ENSG00000231510.1_10	AL691497.1	0.147004	-1.85735	2.9439	0.0334304	0.0574628	-3.85531
ENSG00000284616.1_8	AL139823.1	0.147004	-1.85735	2.9439	0.0334304	0.0574628	-3.85531
ENSG00000284692.2_9	Z98259.3	0.147004	-1.85735	2.9439	0.0334304	0.0574628	-3.85531
ENSG00000260972.1_8	Z98259.1	0.147004	-1.85735	2.9439	0.0334304	0.0574628	-3.85531
ENSG00000283356.1_8	Z97988.1	0.147004	-1.85735	2.9439	0.0334304	0.0574628	-3.85531
ENSG00000236948.2_12	AL365255.1	0.147004	-1.85735	2.9439	0.0334304	0.0574628	-3.85531
ENSG00000264341.1	MIR4417	0.147004	-1.85735	2.9439	0.0334304	0.0574628	-3.85531
ENSG00000226944.1_10	AL031847.1	0.147004	-1.85735	2.9439	0.0334304	0.0574628	-3.85531
ENSG00000225077.3_8	LINC00337	0.147004	-1.85735	2.9439	0.0334304	0.0574628	-3.85531
ENSG00000271746.1_8	AL031848.2	0.147004	-1.85735	2.9439	0.0334304	0.0574628	-3.85531
ENSG00000265392.1	MIR4252	0.147004	-1.85735	2.9439	0.0334304	0.0574628	-3.85531
ENSG00000231868.1_10	AL031848.1	0.147004	-1.85735	2.9439	0.0334304	0.0574628	-3.85531
ENSG00000253022.1	RNU6-731P	0.147004	-1.85735	2.9439	0.0334304	0.0574628	-3.85531
ENSG00000228750.7_8	LINC01672	0.147004	-1.85735	2.9439	0.0334304	0.0574628	-3.85531
ENSG00000227950.1_7	AL590128.1	0.147004	-1.85735	2.9439	0.0334304	0.0574628	-3.85531
ENSG00000237365.1_11	AL512330.1	0.147004	-1.85735	2.9439	0.0334304	0.0574628	-3.85531
ENSG00000207056.1	RNU1-8P	0.147004	-1.85735	2.9439	0.0334304	0.0574628	-3.85531
ENSG00000237402.1_7	CAMTA1-IT1	0.147004	-1.85735	2.9439	0.0334304	0.0574628	-3.85531
ENSG00000225126.1_9	AL365194.1	0.147004	-1.85735	2.9439	0.0334304	0.0574628	-3.85531
ENSG00000270171.1_8	AL359881.3	0.147004	-1.85735	2.9439	0.0334304	0.0574628	-3.85531
ENSG00000269978.1_8	AL359881.1	0.147004	-1.85735	2.9439	0.0334304	0.0574628	-3.85531
ENSG00000269925.1_9	Z98884.2	0.147004	-1.85735	2.9439	0.0334304	0.0574628	-3.85531
ENSG00000270330.1_7	AL009183.1	0.147004	-1.85735	2.9439	0.0334304	0.0574628	-3.85531
ENSG00000200344.1	RF00019	0.147004	-1.85735	2.9439	0.0334304	0.0574628	-3.85531
ENSG00000232848.1_10	AL034417.1	0.147004	-1.85735	2.9439	0.0334304	0.0574628	-3.85531
ENSG00000229305.1_7	AL358876.1	0.147004	-1.85735	2.9439	0.0334304	0.0574628	-3.85531
ENSG00000227634.3_8	LINC01714	0.147004	-1.85735	2.9439	0.0334304	0.0574628	-3.85531
ENSG00000200975.1	RNU1-7P	0.147004	-1.85735	2.9439	0.0334304	0.0574628	-3.85531
ENSG00000233645.1_10	AL358876.2	0.147004	-1.85735	2.9439	0.0334304	0.0574628	-3.85531
ENSG00000251977.1	RNU6-991P	0.147004	-1.85735	2.9439	0.0334304	0.0574628	-3.85531
ENSG00000252254.1	RF00019	0.147004	-1.85735	2.9439	0.0334304	0.0574628	-3.85531
ENSG00000234619.1_5	RPL7P11	0.147004	-1.85735	2.9439	0.0334304	0.0574628	-3.85531
ENSG00000224315.2_7	RPL7P7	0.147004	-1.85735	2.9439	0.0334304	0.0574628	-3.85531
ENSG00000226545.1_10	AL357552.1	0.147004	-1.85735	2.9439	0.0334304	0.0574628	-3.85531
ENSG00000228423.2_12	AL357552.2	0.147004	-1.85735	2.9439	0.0334304	0.0574628	-3.85531
ENSG00000230679.1_7	ENO1-AS1	0.147004	-1.85735	2.9439	0.0334304	0.0574628	-3.85531
ENSG00000201725.1	RNU6-304P	0.147004	-1.85735	2.9439	0.0334304	0.0574628	-3.85531
ENSG00000265141.1	RN7SL451P	0.147004	-1.85735	2.9439	0.0334304	0.0574628	-3.85531
ENSG00000284652.1_6	BX323043.1	0.147004	-1.85735	2.9439	0.0334304	0.0574628	-3.85531
ENSG00000252956.1_2	RNA5SP40	0.147004	-1.85735	2.9439	0.0334304	0.0574628	-3.85531
ENSG00000231181.1_7	AL954705.1	0.147004	-1.85735	2.9439	0.0334304	0.0574628	-3.85531
ENSG00000233268.3_10	AL691449.1	0.147004	-1.85735	2.9439	0.0334304	0.0574628	-3.85531
ENSG00000271264.1_5	MZT1P1	0.147004	-1.85735	2.9439	0.0334304	0.0574628	-3.85531
ENSG00000280113.2_6	AL357140.3	0.147004	-1.85735	2.9439	0.0334304	0.0574628	-3.85531
ENSG00000223989.1_8	AL357140.1	0.147004	-1.85735	2.9439	0.0334304	0.0574628	-3.85531
ENSG00000265521.1	MIR5697	0.147004	-1.85735	2.9439	0.0334304	0.0574628	-3.85531
ENSG00000241326.1_9	AL603962.1	0.147004	-1.85735	2.9439	0.0334304	0.0574628	-3.85531
ENSG00000201746.1	RNU6-828P	0.147004	-1.85735	2.9439	0.0334304	0.0574628	-3.85531
ENSG00000264881.1	MIR1273D	0.147004	-1.85735	2.9439	0.0334304	0.0574628	-3.85531
ENSG00000264501.1	RN7SL731P	0.147004	-1.85735	2.9439	0.0334304	0.0574628	-3.85531
ENSG00000271989.1_8	AL139424.1	0.147004	-1.85735	2.9439	0.0334304	0.0574628	-3.85531
ENSG00000251503.8_14	CENPS-CORT	0.147004	-1.85735	2.9439	0.0334304	0.0574628	-3.85531
ENSG00000241563.4_6	CORT	0.147004	-1.85735	2.9439	0.0334304	0.0574628	-3.85531
ENSG00000203469.2_8	AL354956.1	0.147004	-1.85735	2.9439	0.0334304	0.0574628	-3.85531
ENSG00000243267.2	RN7SL614P	0.147004	-1.85735	2.9439	0.0334304	0.0574628	-3.85531
ENSG00000130940.15_11	CASZ1	0.147004	-1.85735	2.9439	0.0334304	0.0574628	-3.85531
ENSG00000225158.2_7	HSPE1P24	0.147004	-1.85735	2.9439	0.0334304	0.0574628	-3.85531
ENSG00000215785.2_7	CFL1P6	0.147004	-1.85735	2.9439	0.0334304	0.0574628	-3.85531
ENSG00000225602.5_7	MTOR-AS1	0.147004	-1.85735	2.9439	0.0334304	0.0574628	-3.85531
ENSG00000253086.1	RNU6-537P	0.147004	-1.85735	2.9439	0.0334304	0.0574628	-3.85531
ENSG00000238173.1_5	RPL39P6	0.147004	-1.85735	2.9439	0.0334304	0.0574628	-3.85531
ENSG00000284646.1_8	AL031291.1	0.147004	-1.85735	2.9439	0.0334304	0.0574628	-3.85531
ENSG00000224338.2_7	MTCYBP45	0.147004	-1.85735	2.9439	0.0334304	0.0574628	-3.85531
ENSG00000116663.11_6	FBXO6	0.147004	-1.85735	2.9439	0.0334304	0.0574628	-3.85531
ENSG00000120937.9_7	NPPB	0.147004	-1.85735	2.9439	0.0334304	0.0574628	-3.85531
ENSG00000199347.1	RNU5E-1	0.147004	-1.85735	2.9439	0.0334304	0.0574628	-3.85531
ENSG00000201801.1	RNU5E-4P	0.147004	-1.85735	2.9439	0.0334304	0.0574628	-3.85531
ENSG00000270914.1_9	AL096840.1	0.147004	-1.85735	2.9439	0.0334304	0.0574628	-3.85531
ENSG00000202461.1	RF00019	0.147004	-1.85735	2.9439	0.0334304	0.0574628	-3.85531
ENSG00000243539.2	RN7SL649P	0.147004	-1.85735	2.9439	0.0334304	0.0574628	-3.85531
ENSG00000201135.1	RNU6-777P	0.147004	-1.85735	2.9439	0.0334304	0.0574628	-3.85531
ENSG00000227875.2_7	RPL23AP89	0.147004	-1.85735	2.9439	0.0334304	0.0574628	-3.85531
ENSG00000263676.1	MIR4632	0.147004	-1.85735	2.9439	0.0334304	0.0574628	-3.85531
ENSG00000252969.1	RF00156	0.147004	-1.85735	2.9439	0.0334304	0.0574628	-3.85531
ENSG00000239149.1	SNORA59A	0.147004	-1.85735	2.9439	0.0334304	0.0574628	-3.85531
ENSG00000221340.1	RNU6ATAC18P	0.147004	-1.85735	2.9439	0.0334304	0.0574628	-3.85531
ENSG00000204518.3_4	AADACL4	0.147004	-1.85735	2.9439	0.0334304	0.0574628	-3.85531
ENSG00000226166.2_9	AC244670.1	0.147004	-1.85735	2.9439	0.0334304	0.0574628	-3.85531
ENSG00000188984.12_7	AADACL3	0.147004	-1.85735	2.9439	0.0334304	0.0574628	-3.85531
ENSG00000157330.10_10	C1orf158	0.147004	-1.85735	2.9439	0.0334304	0.0574628	-3.85531
ENSG00000116721.9_7	PRAMEF1	0.147004	-1.85735	2.9439	0.0334304	0.0574628	-3.85531
ENSG00000231103.2_8	PRAMEF30P	0.147004	-1.85735	2.9439	0.0334304	0.0574628	-3.85531
ENSG00000120952.4_4	PRAMEF2	0.147004	-1.85735	2.9439	0.0334304	0.0574628	-3.85531
ENSG00000187545.5_7	PRAMEF10	0.147004	-1.85735	2.9439	0.0334304	0.0574628	-3.85531
ENSG00000204510.6_8	PRAMEF7	0.147004	-1.85735	2.9439	0.0334304	0.0574628	-3.85531
ENSG00000207434.1	RNU6-1072P	0.147004	-1.85735	2.9439	0.0334304	0.0574628	-3.85531
ENSG00000234064.1_5	PRAMEF29P	0.147004	-1.85735	2.9439	0.0334304	0.0574628	-3.85531
ENSG00000232423.6_8	PRAMEF6	0.147004	-1.85735	2.9439	0.0334304	0.0574628	-3.85531
ENSG00000250894.1	PRAMEF31P	0.147004	-1.85735	2.9439	0.0334304	0.0574628	-3.85531
ENSG00000270601.1	PRAMEF5	0.147004	-1.85735	2.9439	0.0334304	0.0574628	-3.85531
ENSG00000204505.3	PRAMEF9	0.147004	-1.85735	2.9439	0.0334304	0.0574628	-3.85531
ENSG00000229978.1	PRAMEF36P	0.147004	-1.85735	2.9439	0.0334304	0.0574628	-3.85531
ENSG00000277862.1_5	PRAMEF34P	0.147004	-1.85735	2.9439	0.0334304	0.0574628	-3.85531
ENSG00000236179.1_8	PRAMEF35P	0.147004	-1.85735	2.9439	0.0334304	0.0574628	-3.85531
ENSG00000275774.3_7	HNRNPCL2	0.147004	-1.85735	2.9439	0.0334304	0.0574628	-3.85531
ENSG00000207511.1	RNU6-771P	0.147004	-1.85735	2.9439	0.0334304	0.0574628	-3.85531
ENSG00000228229.2	AC243961.1	0.147004	-1.85735	2.9439	0.0334304	0.0574628	-3.85531
ENSG00000274178.2_7	PRAMEF28P	0.147004	-1.85735	2.9439	0.0334304	0.0574628	-3.85531
ENSG00000162494.6_7	LRRC38	0.147004	-1.85735	2.9439	0.0334304	0.0574628	-3.85531
ENSG00000259961.1_8	AL354712.1	0.147004	-1.85735	2.9439	0.0334304	0.0574628	-3.85531
ENSG00000215909.3_5	BRWD1P1	0.147004	-1.85735	2.9439	0.0334304	0.0574628	-3.85531
ENSG00000222952.1_2	RNA5SP41	0.147004	-1.85735	2.9439	0.0334304	0.0574628	-3.85531
ENSG00000237445.2_11	AL359771.1	0.147004	-1.85735	2.9439	0.0334304	0.0574628	-3.85531
ENSG00000253085.1	RF00564	0.147004	-1.85735	2.9439	0.0334304	0.0574628	-3.85531
ENSG00000252151.1	RNU6-1265P	0.147004	-1.85735	2.9439	0.0334304	0.0574628	-3.85531
ENSG00000235829.1_7	TBCAP2	0.147004	-1.85735	2.9439	0.0334304	0.0574628	-3.85531
ENSG00000204464.7_7	C1orf195	0.147004	-1.85735	2.9439	0.0334304	0.0574628	-3.85531
ENSG00000215720.4_9	AL035405.1	0.147004	-1.85735	2.9439	0.0334304	0.0574628	-3.85531
ENSG00000251866.1	SCARNA21B	0.147004	-1.85735	2.9439	0.0334304	0.0574628	-3.85531
ENSG00000252417.1	RNU7-179P	0.147004	-1.85735	2.9439	0.0334304	0.0574628	-3.85531
ENSG00000236500.1_5	CD24P1	0.147004	-1.85735	2.9439	0.0334304	0.0574628	-3.85531
ENSG00000215695.2_7	RSC1A1	0.147004	-1.85735	2.9439	0.0334304	0.0574628	-3.85531
ENSG00000271742.1_8	AL121992.2	0.147004	-1.85735	2.9439	0.0334304	0.0574628	-3.85531
ENSG00000116786.13_10	PLEKHM2	0.147004	-1.85735	2.9439	0.0334304	0.0574628	-3.85531
ENSG00000237938.5_14	AL450998.3	0.147004	-1.85735	2.9439	0.0334304	0.0574628	-3.85531
ENSG00000162461.8_6	SLC25A34	0.147004	-1.85735	2.9439	0.0334304	0.0574628	-3.85531
ENSG00000224459.2_10	SLC25A34-AS1	0.147004	-1.85735	2.9439	0.0334304	0.0574628	-3.85531
ENSG00000162460.7_6	TMEM82	0.147004	-1.85735	2.9439	0.0334304	0.0574628	-3.85531
ENSG00000162458.13_12	FBLIM1	0.147004	-1.85735	2.9439	0.0334304	0.0574628	-3.85531
ENSG00000224321.1_7	RPL12P14	0.147004	-1.85735	2.9439	0.0334304	0.0574628	-3.85531
ENSG00000233954.7_7	UQCRHL	0.147004	-1.85735	2.9439	0.0334304	0.0574628	-3.85531
ENSG00000178715.8_9	AL450998.1	0.147004	-1.85735	2.9439	0.0334304	0.0574628	-3.85531
ENSG00000179743.4_12	AL450998.2	0.147004	-1.85735	2.9439	0.0334304	0.0574628	-3.85531
ENSG00000270620.1_7	AL034555.1	0.147004	-1.85735	2.9439	0.0334304	0.0574628	-3.85531
ENSG00000234607.2_9	AL355994.4	0.147004	-1.85735	2.9439	0.0334304	0.0574628	-3.85531
ENSG00000231353.1_7	AL355994.1	0.147004	-1.85735	2.9439	0.0334304	0.0574628	-3.85531
ENSG00000233078.1_10	AL355994.3	0.147004	-1.85735	2.9439	0.0334304	0.0574628	-3.85531
ENSG00000234166.1_7	ARHGEF19-AS1	0.147004	-1.85735	2.9439	0.0334304	0.0574628	-3.85531
ENSG00000237276.10_11	ANO7L1	0.147004	-1.85735	2.9439	0.0334304	0.0574628	-3.85531
ENSG00000233929.1_5	MT1XP1	0.147004	-1.85735	2.9439	0.0334304	0.0574628	-3.85531
ENSG00000055070.17_10	SZRD1	0.147004	-1.85735	2.9439	0.0334304	0.0574628	-3.85531
ENSG00000226457.1_6	RPL22P3	0.147004	-1.85735	2.9439	0.0334304	0.0574628	-3.85531
ENSG00000157191.20_7	NECAP2	0.147004	-1.85735	2.9439	0.0334304	0.0574628	-3.85531
ENSG00000080947.16_8	CROCCP3	0.147004	-1.85735	2.9439	0.0334304	0.0574628	-3.85531
ENSG00000206652.1	RNU1-1	0.147004	-1.85735	2.9439	0.0334304	0.0574628	-3.85531
ENSG00000261135.1_8	AL137802.2	0.147004	-1.85735	2.9439	0.0334304	0.0574628	-3.85531
ENSG00000224174.2_10	AL137802.1	0.147004	-1.85735	2.9439	0.0334304	0.0574628	-3.85531
ENSG00000233421.5_8	LINC01783	0.147004	-1.85735	2.9439	0.0334304	0.0574628	-3.85531
ENSG00000268674.1	FAM231C	0.147004	-1.85735	2.9439	0.0334304	0.0574628	-3.85531
ENSG00000271732.1_8	AL137798.1	0.147004	-1.85735	2.9439	0.0334304	0.0574628	-3.85531
ENSG00000215908.12_9	CROCCP2	0.147004	-1.85735	2.9439	0.0334304	0.0574628	-3.85531
ENSG00000283773.1_8	AL137798.3	0.147004	-1.85735	2.9439	0.0334304	0.0574628	-3.85531
ENSG00000282143.1_8	AL137798.2	0.147004	-1.85735	2.9439	0.0334304	0.0574628	-3.85531
ENSG00000227684.3_8	CROCCP4	0.147004	-1.85735	2.9439	0.0334304	0.0574628	-3.85531
ENSG00000186715.12_8	MST1L	0.147004	-1.85735	2.9439	0.0334304	0.0574628	-3.85531
ENSG00000223643.6_11	BX284668.1	0.147004	-1.85735	2.9439	0.0334304	0.0574628	-3.85531
ENSG00000230239.1_8	BX284668.3	0.147004	-1.85735	2.9439	0.0334304	0.0574628	-3.85531
ENSG00000263811.1	MIR3675	0.147004	-1.85735	2.9439	0.0334304	0.0574628	-3.85531
ENSG00000238142.4_13	BX284668.5	0.147004	-1.85735	2.9439	0.0334304	0.0574628	-3.85531
ENSG00000235241.1_8	BX284668.4	0.147004	-1.85735	2.9439	0.0334304	0.0574628	-3.85531
ENSG00000207005.1	RNU1-2	0.147004	-1.85735	2.9439	0.0334304	0.0574628	-3.85531
ENSG00000272426.1_9	BX284668.6	0.147004	-1.85735	2.9439	0.0334304	0.0574628	-3.85531
ENSG00000117122.14_14	MFAP2	0.147004	-1.85735	2.9439	0.0334304	0.0574628	-3.85531
ENSG00000226526.1_8	AL049569.1	0.147004	-1.85735	2.9439	0.0334304	0.0574628	-3.85531
ENSG00000204362.6_10	AL590644.1	0.147004	-1.85735	2.9439	0.0334304	0.0574628	-3.85531
ENSG00000266634.1	MIR3972	0.147004	-1.85735	2.9439	0.0334304	0.0574628	-3.85531
ENSG00000276747.1_7	PADI6	0.147004	-1.85735	2.9439	0.0334304	0.0574628	-3.85531
ENSG00000227751.1_8	AC004824.1	0.147004	-1.85735	2.9439	0.0334304	0.0574628	-3.85531
ENSG00000074964.17_11	ARHGEF10L	0.147004	-1.85735	2.9439	0.0334304	0.0574628	-3.85531
ENSG00000236648.2_11	AL136529.1	0.147004	-1.85735	2.9439	0.0334304	0.0574628	-3.85531
ENSG00000117148.8_6	ACTL8	0.147004	-1.85735	2.9439	0.0334304	0.0574628	-3.85531
ENSG00000284653.1_6	AL357509.1	0.147004	-1.85735	2.9439	0.0334304	0.0574628	-3.85531
ENSG00000117154.12_7	IGSF21	0.147004	-1.85735	2.9439	0.0334304	0.0574628	-3.85531
ENSG00000230035.2_10	IGSF21-AS1	0.147004	-1.85735	2.9439	0.0334304	0.0574628	-3.85531
ENSG00000225387.1_8	AL591896.1	0.147004	-1.85735	2.9439	0.0334304	0.0574628	-3.85531
ENSG00000179023.9_6	KLHDC7A	0.147004	-1.85735	2.9439	0.0334304	0.0574628	-3.85531
ENSG00000235282.3_7	DYNLL1P3	0.147004	-1.85735	2.9439	0.0334304	0.0574628	-3.85531
ENSG00000225478.2_9	AL031737.1	0.147004	-1.85735	2.9439	0.0334304	0.0574628	-3.85531
ENSG00000265606.1	MIR4695	0.147004	-1.85735	2.9439	0.0334304	0.0574628	-3.85531
ENSG00000221662.1	MIR1290	0.147004	-1.85735	2.9439	0.0334304	0.0574628	-3.85531
ENSG00000230424.3_10	AL035413.1	0.147004	-1.85735	2.9439	0.0334304	0.0574628	-3.85531
ENSG00000053371.13_11	AKR7A2	0.147004	-1.85735	2.9439	0.0334304	0.0574628	-3.85531
ENSG00000040487.13_10	PQLC2	0.147004	-1.85735	2.9439	0.0334304	0.0574628	-3.85531
ENSG00000240490.2	RN7SL277P	0.147004	-1.85735	2.9439	0.0334304	0.0574628	-3.85531
ENSG00000201609.1	RNU4-28P	0.147004	-1.85735	2.9439	0.0334304	0.0574628	-3.85531
ENSG00000235185.1_11	AL031727.2	0.147004	-1.85735	2.9439	0.0334304	0.0574628	-3.85531
ENSG00000158747.15_11	NBL1	0.147004	-1.85735	2.9439	0.0334304	0.0574628	-3.85531
ENSG00000226396.1_9	AL031727.1	0.147004	-1.85735	2.9439	0.0334304	0.0574628	-3.85531
ENSG00000158748.4_6	HTR6	0.147004	-1.85735	2.9439	0.0334304	0.0574628	-3.85531
ENSG00000162542.14_9	TMCO4	0.147004	-1.85735	2.9439	0.0334304	0.0574628	-3.85531
ENSG00000178828.7_6	RNF186	0.147004	-1.85735	2.9439	0.0334304	0.0574628	-3.85531
ENSG00000235434.1_9	AL391883.1	0.147004	-1.85735	2.9439	0.0334304	0.0574628	-3.85531
ENSG00000188784.4_6	PLA2G2E	0.147004	-1.85735	2.9439	0.0334304	0.0574628	-3.85531
ENSG00000242688.2	RN7SL304P	0.147004	-1.85735	2.9439	0.0334304	0.0574628	-3.85531
ENSG00000188257.12_10	PLA2G2A	0.147004	-1.85735	2.9439	0.0334304	0.0574628	-3.85531
ENSG00000127472.11_6	PLA2G5	0.147004	-1.85735	2.9439	0.0334304	0.0574628	-3.85531
ENSG00000117215.15_7	PLA2G2D	0.147004	-1.85735	2.9439	0.0334304	0.0574628	-3.85531
ENSG00000228105.2_8	LINC01757	0.147004	-1.85735	2.9439	0.0334304	0.0574628	-3.85531
ENSG00000284710.1_6	Z98257.2	0.147004	-1.85735	2.9439	0.0334304	0.0574628	-3.85531
ENSG00000226487.1_11	AL139254.1	0.147004	-1.85735	2.9439	0.0334304	0.0574628	-3.85531
ENSG00000158825.6_6	CDA	0.147004	-1.85735	2.9439	0.0334304	0.0574628	-3.85531
ENSG00000236073.2_9	AL627311.1	0.147004	-1.85735	2.9439	0.0334304	0.0574628	-3.85531
ENSG00000235112.1_5	HSPE1P27	0.147004	-1.85735	2.9439	0.0334304	0.0574628	-3.85531
ENSG00000236936.1_8	AL031005.1	0.147004	-1.85735	2.9439	0.0334304	0.0574628	-3.85531
ENSG00000231105.2_10	AL031728.1	0.147004	-1.85735	2.9439	0.0334304	0.0574628	-3.85531
ENSG00000227001.3_7	NBPF2P	0.147004	-1.85735	2.9439	0.0334304	0.0574628	-3.85531
ENSG00000176378.8_7	PFN1P10	0.147004	-1.85735	2.9439	0.0334304	0.0574628	-3.85531
ENSG00000233431.1_7	AL359815.1	0.147004	-1.85735	2.9439	0.0334304	0.0574628	-3.85531
ENSG00000232037.3_7	AL590556.1	0.147004	-1.85735	2.9439	0.0334304	0.0574628	-3.85531
ENSG00000283234.1_9	AL590556.2	0.147004	-1.85735	2.9439	0.0334304	0.0574628	-3.85531
ENSG00000201919.1	RNU6-1022P	0.147004	-1.85735	2.9439	0.0334304	0.0574628	-3.85531
ENSG00000142789.20_9	CELA3A	0.147004	-1.85735	2.9439	0.0334304	0.0574628	-3.85531
ENSG00000201273.1	RNU6-776P	0.147004	-1.85735	2.9439	0.0334304	0.0574628	-3.85531
ENSG00000228397.3_9	LINC01635	0.147004	-1.85735	2.9439	0.0334304	0.0574628	-3.85531
ENSG00000230068.2_9	CDC42-IT1	0.147004	-1.85735	2.9439	0.0334304	0.0574628	-3.85531
ENSG00000271428.1_7	AL031281.1	0.147004	-1.85735	2.9439	0.0334304	0.0574628	-3.85531
ENSG00000271840.1	AL031281.2	0.147004	-1.85735	2.9439	0.0334304	0.0574628	-3.85531
ENSG00000266564.1	MIR4418	0.147004	-1.85735	2.9439	0.0334304	0.0574628	-3.85531
ENSG00000234397.3_6	PPIAP34	0.147004	-1.85735	2.9439	0.0334304	0.0574628	-3.85531
ENSG00000279625.1_7	AL591122.1	0.147004	-1.85735	2.9439	0.0334304	0.0574628	-3.85531
ENSG00000237200.1_7	ZBTB40-IT1	0.147004	-1.85735	2.9439	0.0334304	0.0574628	-3.85531
ENSG00000265422.1	MIR4684	0.147004	-1.85735	2.9439	0.0334304	0.0574628	-3.85531
ENSG00000264014.1	MIR4253	0.147004	-1.85735	2.9439	0.0334304	0.0574628	-3.85531
ENSG00000240553.1_11	AL031428.1	0.147004	-1.85735	2.9439	0.0334304	0.0574628	-3.85531
ENSG00000263793.1	MIR3115	0.147004	-1.85735	2.9439	0.0334304	0.0574628	-3.85531
ENSG00000229010.1_7	AL161672.1	0.147004	-1.85735	2.9439	0.0334304	0.0574628	-3.85531
ENSG00000206935.1	RNU6-514P	0.147004	-1.85735	2.9439	0.0334304	0.0574628	-3.85531
ENSG00000252578.1	RNU6-135P	0.147004	-1.85735	2.9439	0.0334304	0.0574628	-3.85531
ENSG00000215381.3_9	AL109936.1	0.147004	-1.85735	2.9439	0.0334304	0.0574628	-3.85531
ENSG00000261326.4_9	LINC01355	0.147004	-1.85735	2.9439	0.0334304	0.0574628	-3.85531
ENSG00000284726.1_9	AL109936.6	0.147004	-1.85735	2.9439	0.0334304	0.0574628	-3.85531
ENSG00000201405.1	RF00019	0.147004	-1.85735	2.9439	0.0334304	0.0574628	-3.85531
ENSG00000235052.1_10	AL021154.1	0.147004	-1.85735	2.9439	0.0334304	0.0574628	-3.85531
ENSG00000229239.2_10	AL451000.1	0.147004	-1.85735	2.9439	0.0334304	0.0574628	-3.85531
ENSG00000142676.14_13	RPL11	0.147004	-1.85735	2.9439	0.0334304	0.0574628	-3.85531
ENSG00000236810.8_12	ELOA-AS1	0.147004	-1.85735	2.9439	0.0334304	0.0574628	-3.85531
ENSG00000011007.13_9	ELOA	0.147004	-1.85735	2.9439	0.0334304	0.0574628	-3.85531
ENSG00000057757.10_9	PITHD1	0.147004	-1.85735	2.9439	0.0334304	0.0574628	-3.85531
ENSG00000117308.15_13	GALE	0.147004	-1.85735	2.9439	0.0334304	0.0574628	-3.85531
ENSG00000229106.1_5	BTBD6P1	0.147004	-1.85735	2.9439	0.0334304	0.0574628	-3.85531
ENSG00000232557.3_11	AL590609.3	0.147004	-1.85735	2.9439	0.0334304	0.0574628	-3.85531
ENSG00000264926.1	MIR378F	0.147004	-1.85735	2.9439	0.0334304	0.0574628	-3.85531
ENSG00000230228.2_9	AL590609.2	0.147004	-1.85735	2.9439	0.0334304	0.0574628	-3.85531
ENSG00000215905.4_11	AL590609.1	0.147004	-1.85735	2.9439	0.0334304	0.0574628	-3.85531
ENSG00000230703.1_9	AL591178.2	0.147004	-1.85735	2.9439	0.0334304	0.0574628	-3.85531
ENSG00000232298.2_9	AL138902.1	0.147004	-1.85735	2.9439	0.0334304	0.0574628	-3.85531
ENSG00000264443.1_10	AL445686.2	0.147004	-1.85735	2.9439	0.0334304	0.0574628	-3.85531
ENSG00000227312.2_9	AL445686.1	0.147004	-1.85735	2.9439	0.0334304	0.0574628	-3.85531
ENSG00000239106.1	RF00019	0.147004	-1.85735	2.9439	0.0334304	0.0574628	-3.85531
ENSG00000238482.1	RNU6-1208P	0.147004	-1.85735	2.9439	0.0334304	0.0574628	-3.85531
ENSG00000231953.2_10	AL031432.1	0.147004	-1.85735	2.9439	0.0334304	0.0574628	-3.85531
ENSG00000284602.1_6	AL031432.4	0.147004	-1.85735	2.9439	0.0334304	0.0574628	-3.85531
ENSG00000272432.1_8	AL031432.3	0.147004	-1.85735	2.9439	0.0334304	0.0574628	-3.85531
ENSG00000259984.1_9	AL928711.1	0.147004	-1.85735	2.9439	0.0334304	0.0574628	-3.85531
ENSG00000225643.1_8	AL606491.1	0.147004	-1.85735	2.9439	0.0334304	0.0574628	-3.85531
ENSG00000255054.3_12	AL020996.2	0.147004	-1.85735	2.9439	0.0334304	0.0574628	-3.85531
ENSG00000228172.5_11	AL020996.1	0.147004	-1.85735	2.9439	0.0334304	0.0574628	-3.85531
ENSG00000272478.1_8	AL020996.3	0.147004	-1.85735	2.9439	0.0334304	0.0574628	-3.85531
ENSG00000236528.3_11	AL033528.2	0.147004	-1.85735	2.9439	0.0334304	0.0574628	-3.85531
ENSG00000207302.1	RF00019	0.147004	-1.85735	2.9439	0.0334304	0.0574628	-3.85531
ENSG00000223624.1_11	AL033528.1	0.147004	-1.85735	2.9439	0.0334304	0.0574628	-3.85531
ENSG00000207237.1	RNU6-110P	0.147004	-1.85735	2.9439	0.0334304	0.0574628	-3.85531
ENSG00000252190.1	RF00492	0.147004	-1.85735	2.9439	0.0334304	0.0574628	-3.85531
ENSG00000252691.1	RF00283	0.147004	-1.85735	2.9439	0.0334304	0.0574628	-3.85531
ENSG00000284309.1_7	AL391650.2	0.147004	-1.85735	2.9439	0.0334304	0.0574628	-3.85531
ENSG00000282872.2_11	C1orf232	0.147004	-1.85735	2.9439	0.0334304	0.0574628	-3.85531
ENSG00000142684.9_7	ZNF593	0.147004	-1.85735	2.9439	0.0334304	0.0574628	-3.85531
ENSG00000188782.9_9	CATSPER4	0.147004	-1.85735	2.9439	0.0334304	0.0574628	-3.85531
ENSG00000270733.1_8	AL355877.2	0.147004	-1.85735	2.9439	0.0334304	0.0574628	-3.85531
ENSG00000142669.15_7	SH3BGRL3	0.147004	-1.85735	2.9439	0.0334304	0.0574628	-3.85531
ENSG00000225854.2_9	AL451139.1	0.147004	-1.85735	2.9439	0.0334304	0.0574628	-3.85531
ENSG00000224129.1_5	DPPA2P2	0.147004	-1.85735	2.9439	0.0334304	0.0574628	-3.85531
ENSG00000243905.2	RN7SL679P	0.147004	-1.85735	2.9439	0.0334304	0.0574628	-3.85531
ENSG00000252802.1	RF00019	0.147004	-1.85735	2.9439	0.0334304	0.0574628	-3.85531
ENSG00000229247.2_9	AL627313.1	0.147004	-1.85735	2.9439	0.0334304	0.0574628	-3.85531
ENSG00000238316.1	RF01210	0.147004	-1.85735	2.9439	0.0334304	0.0574628	-3.85531
ENSG00000235069.2_9	AL627082.1	0.147004	-1.85735	2.9439	0.0334304	0.0574628	-3.85531
ENSG00000260063.1_8	AL512408.1	0.147004	-1.85735	2.9439	0.0334304	0.0574628	-3.85531
ENSG00000241188.2	RN7SL165P	0.147004	-1.85735	2.9439	0.0334304	0.0574628	-3.85531
ENSG00000226698.1_8	AL034380.1	0.147004	-1.85735	2.9439	0.0334304	0.0574628	-3.85531
ENSG00000172746.6_5	RPL12P13	0.147004	-1.85735	2.9439	0.0334304	0.0574628	-3.85531
ENSG00000224064.1_7	AL356390.1	0.147004	-1.85735	2.9439	0.0334304	0.0574628	-3.85531
ENSG00000229985.2_7	AL590640.2	0.147004	-1.85735	2.9439	0.0334304	0.0574628	-3.85531
ENSG00000214973.3_5	CHCHD3P3	0.147004	-1.85735	2.9439	0.0334304	0.0574628	-3.85531
ENSG00000225990.2_7	SNRPEP7	0.147004	-1.85735	2.9439	0.0334304	0.0574628	-3.85531
ENSG00000224311.1_12	AL590640.1	0.147004	-1.85735	2.9439	0.0334304	0.0574628	-3.85531
ENSG00000252098.1	RF00019	0.147004	-1.85735	2.9439	0.0334304	0.0574628	-3.85531
ENSG00000243659.1_7	FO393419.3	0.147004	-1.85735	2.9439	0.0334304	0.0574628	-3.85531
ENSG00000206888.1	RNU6-48P	0.147004	-1.85735	2.9439	0.0334304	0.0574628	-3.85531
ENSG00000241547.1_5	ACTG1P20	0.147004	-1.85735	2.9439	0.0334304	0.0574628	-3.85531
ENSG00000142748.14_10	FCN3	0.147004	-1.85735	2.9439	0.0334304	0.0574628	-3.85531
ENSG00000231207.1_7	FO393419.1	0.147004	-1.85735	2.9439	0.0334304	0.0574628	-3.85531
ENSG00000241169.1_10	FO393419.2	0.147004	-1.85735	2.9439	0.0334304	0.0574628	-3.85531
ENSG00000000938.13_10	FGR	0.147004	-1.85735	2.9439	0.0334304	0.0574628	-3.85531
ENSG00000206767.1	RNU6-949P	0.147004	-1.85735	2.9439	0.0334304	0.0574628	-3.85531
ENSG00000207095.1	RNU6-424P	0.147004	-1.85735	2.9439	0.0334304	0.0574628	-3.85531
ENSG00000230833.1_5	RPEP3	0.147004	-1.85735	2.9439	0.0334304	0.0574628	-3.85531
ENSG00000240750.2	RN7SL559P	0.147004	-1.85735	2.9439	0.0334304	0.0574628	-3.85531
ENSG00000253005.1	RNU6-176P	0.147004	-1.85735	2.9439	0.0334304	0.0574628	-3.85531
ENSG00000130772.14_6	MED18	0.147004	-1.85735	2.9439	0.0334304	0.0574628	-3.85531
ENSG00000206779.1	RF00019	0.147004	-1.85735	2.9439	0.0334304	0.0574628	-3.85531
ENSG00000229820.2_9	CR391992.1	0.147004	-1.85735	2.9439	0.0334304	0.0574628	-3.85531
ENSG00000200087.1	SNORA73B	0.147004	-1.85735	2.9439	0.0334304	0.0574628	-3.85531
ENSG00000231468.2_8	PRDX3P2	0.147004	-1.85735	2.9439	0.0334304	0.0574628	-3.85531
ENSG00000270103.3_8	AL360012.1	0.147004	-1.85735	2.9439	0.0334304	0.0574628	-3.85531
ENSG00000199756.1	RF00019	0.147004	-1.85735	2.9439	0.0334304	0.0574628	-3.85531
ENSG00000225616.2_10	AL138785.1	0.147004	-1.85735	2.9439	0.0334304	0.0574628	-3.85531
ENSG00000206704.1	RF00019	0.147004	-1.85735	2.9439	0.0334304	0.0574628	-3.85531
ENSG00000116350.18_12	SRSF4	0.147004	-1.85735	2.9439	0.0334304	0.0574628	-3.85531
ENSG00000116353.16_10	MECR	0.147004	-1.85735	2.9439	0.0334304	0.0574628	-3.85531
ENSG00000237934.1_10	AL590729.1	0.147004	-1.85735	2.9439	0.0334304	0.0574628	-3.85531
ENSG00000284676.1_6	AL645944.2	0.147004	-1.85735	2.9439	0.0334304	0.0574628	-3.85531
ENSG00000270927.1_7	AL645944.1	0.147004	-1.85735	2.9439	0.0334304	0.0574628	-3.85531
ENSG00000233399.2_9	LINC01648	0.147004	-1.85735	2.9439	0.0334304	0.0574628	-3.85531
ENSG00000233372.1_8	AL137076.1	0.147004	-1.85735	2.9439	0.0334304	0.0574628	-3.85531
ENSG00000231251.1_7	AL021921.1	0.147004	-1.85735	2.9439	0.0334304	0.0574628	-3.85531
ENSG00000236335.1_10	AL161638.2	0.147004	-1.85735	2.9439	0.0334304	0.0574628	-3.85531
ENSG00000231949.1_8	AL161638.1	0.147004	-1.85735	2.9439	0.0334304	0.0574628	-3.85531
ENSG00000162511.8_7	LAPTM5	0.147004	-1.85735	2.9439	0.0334304	0.0574628	-3.85531
ENSG00000264773.1	MIR4420	0.147004	-1.85735	2.9439	0.0334304	0.0574628	-3.85531
ENSG00000229607.1_10	AL137027.1	0.147004	-1.85735	2.9439	0.0334304	0.0574628	-3.85531
ENSG00000222784.1	RN7SKP91	0.147004	-1.85735	2.9439	0.0334304	0.0574628	-3.85531
ENSG00000237329.2_9	AL356320.2	0.147004	-1.85735	2.9439	0.0334304	0.0574628	-3.85531
ENSG00000232768.1_7	AL356320.1	0.147004	-1.85735	2.9439	0.0334304	0.0574628	-3.85531
ENSG00000215900.4_8	SELENOWP1	0.147004	-1.85735	2.9439	0.0334304	0.0574628	-3.85531
ENSG00000225142.2_9	AC114495.1	0.147004	-1.85735	2.9439	0.0334304	0.0574628	-3.85531
ENSG00000060688.13_8	SNRNP40	0.147004	-1.85735	2.9439	0.0334304	0.0574628	-3.85531
ENSG00000229447.2_9	AC114495.2	0.147004	-1.85735	2.9439	0.0334304	0.0574628	-3.85531
ENSG00000121766.16_7	ZCCHC17	0.147004	-1.85735	2.9439	0.0334304	0.0574628	-3.85531
ENSG00000229044.1_10	AL451070.1	0.147004	-1.85735	2.9439	0.0334304	0.0574628	-3.85531
ENSG00000121769.8_12	FABP3	0.147004	-1.85735	2.9439	0.0334304	0.0574628	-3.85531
ENSG00000215899.3_10	AC209007.1	0.147004	-1.85735	2.9439	0.0334304	0.0574628	-3.85531
ENSG00000228634.1_10	AL136115.1	0.147004	-1.85735	2.9439	0.0334304	0.0574628	-3.85531
ENSG00000121775.18_7	TMEM39B	0.147004	-1.85735	2.9439	0.0334304	0.0574628	-3.85531
ENSG00000266203.1	MIR5585	0.147004	-1.85735	2.9439	0.0334304	0.0574628	-3.85531
ENSG00000250135.1_11	AL049795.2	0.147004	-1.85735	2.9439	0.0334304	0.0574628	-3.85531
ENSG00000224066.1_11	AL049795.1	0.147004	-1.85735	2.9439	0.0334304	0.0574628	-3.85531
ENSG00000220785.10_11	MTMR9LP	0.147004	-1.85735	2.9439	0.0334304	0.0574628	-3.85531
ENSG00000252450.1	RF00019	0.147004	-1.85735	2.9439	0.0334304	0.0574628	-3.85531
ENSG00000224333.1_5	GAPDHP20	0.147004	-1.85735	2.9439	0.0334304	0.0574628	-3.85531
ENSG00000270850.1_7	AL356986.1	0.147004	-1.85735	2.9439	0.0334304	0.0574628	-3.85531
ENSG00000229259.1_7	LRRC37A12P	0.147004	-1.85735	2.9439	0.0334304	0.0574628	-3.85531
ENSG00000160062.15_7	ZBTB8A	0.147004	-1.85735	2.9439	0.0334304	0.0574628	-3.85531
ENSG00000200591.1	RF00019	0.147004	-1.85735	2.9439	0.0334304	0.0574628	-3.85531
ENSG00000224409.1_11	AC114489.1	0.147004	-1.85735	2.9439	0.0334304	0.0574628	-3.85531
ENSG00000121900.19_7	TMEM54	0.147004	-1.85735	2.9439	0.0334304	0.0574628	-3.85531
ENSG00000278966.2_7	AL031602.1	0.147004	-1.85735	2.9439	0.0334304	0.0574628	-3.85531
ENSG00000217644.5_9	AL355864.1	0.147004	-1.85735	2.9439	0.0334304	0.0574628	-3.85531
ENSG00000239670.1_7	AL355864.2	0.147004	-1.85735	2.9439	0.0334304	0.0574628	-3.85531
ENSG00000236065.2_9	AL020995.1	0.147004	-1.85735	2.9439	0.0334304	0.0574628	-3.85531
ENSG00000278997.1_7	AL662907.1	0.147004	-1.85735	2.9439	0.0334304	0.0574628	-3.85531
ENSG00000160094.15_8	ZNF362	0.147004	-1.85735	2.9439	0.0334304	0.0574628	-3.85531
ENSG00000270115.1_10	AL513327.3	0.147004	-1.85735	2.9439	0.0334304	0.0574628	-3.85531
ENSG00000225313.5_15	AL513327.1	0.147004	-1.85735	2.9439	0.0334304	0.0574628	-3.85531
ENSG00000222112.1	RN7SKP16	0.147004	-1.85735	2.9439	0.0334304	0.0574628	-3.85531
ENSG00000233246.1_8	AL513327.2	0.147004	-1.85735	2.9439	0.0334304	0.0574628	-3.85531
ENSG00000235907.2_9	AC115285.1	0.147004	-1.85735	2.9439	0.0334304	0.0574628	-3.85531
ENSG00000227000.2_5	HSPD1P14	0.147004	-1.85735	2.9439	0.0334304	0.0574628	-3.85531
ENSG00000176256.11_9	HMGB4	0.147004	-1.85735	2.9439	0.0334304	0.0574628	-3.85531
ENSG00000231163.6_10	CSMD2-AS1	0.147004	-1.85735	2.9439	0.0334304	0.0574628	-3.85531
ENSG00000201148.1_2	RNA5SP42	0.147004	-1.85735	2.9439	0.0334304	0.0574628	-3.85531
ENSG00000270241.1_7	AC115286.1	0.147004	-1.85735	2.9439	0.0334304	0.0574628	-3.85531
ENSG00000207941.1	MIR552	0.147004	-1.85735	2.9439	0.0334304	0.0574628	-3.85531
ENSG00000255811.1_11	AL121988.1	0.147004	-1.85735	2.9439	0.0334304	0.0574628	-3.85531
ENSG00000230163.1_8	AL122010.1	0.147004	-1.85735	2.9439	0.0334304	0.0574628	-3.85531
ENSG00000241014.2_11	AC114490.1	0.147004	-1.85735	2.9439	0.0334304	0.0574628	-3.85531
ENSG00000271741.1_12	AC114490.2	0.147004	-1.85735	2.9439	0.0334304	0.0574628	-3.85531
ENSG00000228348.1_5	EFCAB14P1	0.147004	-1.85735	2.9439	0.0334304	0.0574628	-3.85531
ENSG00000284640.1_8	AL590434.1	0.147004	-1.85735	2.9439	0.0334304	0.0574628	-3.85531
ENSG00000201868.1	RF00019	0.147004	-1.85735	2.9439	0.0334304	0.0574628	-3.85531
ENSG00000232335.1_8	AL354864.1	0.147004	-1.85735	2.9439	0.0334304	0.0574628	-3.85531
ENSG00000271164.1_7	AL139286.1	0.147004	-1.85735	2.9439	0.0334304	0.0574628	-3.85531
ENSG00000271914.1_9	AL139286.2	0.147004	-1.85735	2.9439	0.0334304	0.0574628	-3.85531
ENSG00000126070.20_6	AGO3	0.147004	-1.85735	2.9439	0.0334304	0.0574628	-3.85531
ENSG00000271554.1_10	AL138787.2	0.147004	-1.85735	2.9439	0.0334304	0.0574628	-3.85531
ENSG00000092850.12_7	TEKT2	0.147004	-1.85735	2.9439	0.0334304	0.0574628	-3.85531
ENSG00000116863.11_6	ADPRHL2	0.147004	-1.85735	2.9439	0.0334304	0.0574628	-3.85531
ENSG00000054116.12_7	TRAPPC3	0.147004	-1.85735	2.9439	0.0334304	0.0574628	-3.85531
ENSG00000264592.1	RN7SL131P	0.147004	-1.85735	2.9439	0.0334304	0.0574628	-3.85531
ENSG00000231849.1_5	UBE2V2P4	0.147004	-1.85735	2.9439	0.0334304	0.0574628	-3.85531
ENSG00000142694.7_5	EVA1B	0.147004	-1.85735	2.9439	0.0334304	0.0574628	-3.85531
ENSG00000196182.11_10	STK40	0.147004	-1.85735	2.9439	0.0334304	0.0574628	-3.85531
ENSG00000181817.6_7	LSM10	0.147004	-1.85735	2.9439	0.0334304	0.0574628	-3.85531
ENSG00000222821.1	RNU4-27P	0.147004	-1.85735	2.9439	0.0334304	0.0574628	-3.85531
ENSG00000116885.18_9	OSCP1	0.147004	-1.85735	2.9439	0.0334304	0.0574628	-3.85531
ENSG00000201448.1	SNORA63C	0.147004	-1.85735	2.9439	0.0334304	0.0574628	-3.85531
ENSG00000116898.12_7	MRPS15	0.147004	-1.85735	2.9439	0.0334304	0.0574628	-3.85531
ENSG00000230214.1_5	FTLP18	0.147004	-1.85735	2.9439	0.0334304	0.0574628	-3.85531
ENSG00000284705.1_6	AL596257.1	0.147004	-1.85735	2.9439	0.0334304	0.0574628	-3.85531
ENSG00000284720.1_8	AC117945.2	0.147004	-1.85735	2.9439	0.0334304	0.0574628	-3.85531
ENSG00000234481.2_11	AC117945.1	0.147004	-1.85735	2.9439	0.0334304	0.0574628	-3.85531
ENSG00000163873.10_8	GRIK3	0.147004	-1.85735	2.9439	0.0334304	0.0574628	-3.85531
ENSG00000264698.1	MIR4255	0.147004	-1.85735	2.9439	0.0334304	0.0574628	-3.85531
ENSG00000207328.1	RNU6-636P	0.147004	-1.85735	2.9439	0.0334304	0.0574628	-3.85531
ENSG00000252368.1_2	RNA5SP43	0.147004	-1.85735	2.9439	0.0334304	0.0574628	-3.85531
ENSG00000230451.2_7	RPS29P6	0.147004	-1.85735	2.9439	0.0334304	0.0574628	-3.85531
ENSG00000232273.1_5	FTH1P1	0.147004	-1.85735	2.9439	0.0334304	0.0574628	-3.85531
ENSG00000284748.1_6	AL513220.1	0.147004	-1.85735	2.9439	0.0334304	0.0574628	-3.85531
ENSG00000116922.15_12	C1orf109	0.147004	-1.85735	2.9439	0.0334304	0.0574628	-3.85531
ENSG00000134690.11_6	CDCA8	0.147004	-1.85735	2.9439	0.0334304	0.0574628	-3.85531
ENSG00000183317.17_13	EPHA10	0.147004	-1.85735	2.9439	0.0334304	0.0574628	-3.85531
ENSG00000200421.1	RF00019	0.147004	-1.85735	2.9439	0.0334304	0.0574628	-3.85531
ENSG00000214141.4_5	ACTN4P2	0.147004	-1.85735	2.9439	0.0334304	0.0574628	-3.85531
ENSG00000227416.2_7	AL929472.1	0.147004	-1.85735	2.9439	0.0334304	0.0574628	-3.85531
ENSG00000185090.15_8	MANEAL	0.147004	-1.85735	2.9439	0.0334304	0.0574628	-3.85531
ENSG00000233728.1_10	AL929472.3	0.147004	-1.85735	2.9439	0.0334304	0.0574628	-3.85531
ENSG00000196449.4_7	YRDC	0.147004	-1.85735	2.9439	0.0334304	0.0574628	-3.85531
ENSG00000197982.14_8	C1orf122	0.147004	-1.85735	2.9439	0.0334304	0.0574628	-3.85531
ENSG00000188786.10_7	MTF1	0.147004	-1.85735	2.9439	0.0334304	0.0574628	-3.85531
ENSG00000235673.1_7	AL929472.4	0.147004	-1.85735	2.9439	0.0334304	0.0574628	-3.85531
ENSG00000230955.1_8	AL929472.2	0.147004	-1.85735	2.9439	0.0334304	0.0574628	-3.85531
ENSG00000252448.1	RF00092	0.147004	-1.85735	2.9439	0.0334304	0.0574628	-3.85531
ENSG00000222282.1	RNU6-584P	0.147004	-1.85735	2.9439	0.0334304	0.0574628	-3.85531
ENSG00000212541.1	RNU6-510P	0.147004	-1.85735	2.9439	0.0334304	0.0574628	-3.85531
ENSG00000183386.10_7	FHL3	0.147004	-1.85735	2.9439	0.0334304	0.0574628	-3.85531
ENSG00000224592.5_8	AL139158.2	0.147004	-1.85735	2.9439	0.0334304	0.0574628	-3.85531
ENSG00000265596.1	MIR3659	0.147004	-1.85735	2.9439	0.0334304	0.0574628	-3.85531
ENSG00000237290.2_9	LINC01343	0.147004	-1.85735	2.9439	0.0334304	0.0574628	-3.85531
ENSG00000275350.1_7	AL513479.1	0.147004	-1.85735	2.9439	0.0334304	0.0574628	-3.85531
ENSG00000200796.1	RNU6-753P	0.147004	-1.85735	2.9439	0.0334304	0.0574628	-3.85531
ENSG00000273637.1_11	AL139260.2	0.147004	-1.85735	2.9439	0.0334304	0.0574628	-3.85531
ENSG00000199963.1	RNU6-605P	0.147004	-1.85735	2.9439	0.0334304	0.0574628	-3.85531
ENSG00000168653.11_6	NDUFS5	0.147004	-1.85735	2.9439	0.0334304	0.0574628	-3.85531
ENSG00000206654.1	RNU6-608P	0.147004	-1.85735	2.9439	0.0334304	0.0574628	-3.85531
ENSG00000222378.1_2	RNA5SP44	0.147004	-1.85735	2.9439	0.0334304	0.0574628	-3.85531
ENSG00000226438.1_10	AL442071.1	0.147004	-1.85735	2.9439	0.0334304	0.0574628	-3.85531
ENSG00000237624.1_5	OXCT2P1	0.147004	-1.85735	2.9439	0.0334304	0.0574628	-3.85531
ENSG00000243970.6_11	PPIEL	0.147004	-1.85735	2.9439	0.0334304	0.0574628	-3.85531
ENSG00000228060.3_11	AL365277.1	0.147004	-1.85735	2.9439	0.0334304	0.0574628	-3.85531
ENSG00000201457.1	SNORA55	0.147004	-1.85735	2.9439	0.0334304	0.0574628	-3.85531
ENSG00000225903.1_8	AL035404.2	0.147004	-1.85735	2.9439	0.0334304	0.0574628	-3.85531
ENSG00000116983.13_7	HPCAL4	0.147004	-1.85735	2.9439	0.0334304	0.0574628	-3.85531
ENSG00000252413.1	RNU7-121P	0.147004	-1.85735	2.9439	0.0334304	0.0574628	-3.85531
ENSG00000229213.1_10	AL033527.1	0.147004	-1.85735	2.9439	0.0334304	0.0574628	-3.85531
ENSG00000202222.1	RF00019	0.147004	-1.85735	2.9439	0.0334304	0.0574628	-3.85531
ENSG00000207356.1	RF00019	0.147004	-1.85735	2.9439	0.0334304	0.0574628	-3.85531
ENSG00000226745.2_8	AL512599.1	0.147004	-1.85735	2.9439	0.0334304	0.0574628	-3.85531
ENSG00000231296.1_8	AL050341.1	0.147004	-1.85735	2.9439	0.0334304	0.0574628	-3.85531
ENSG00000227311.3_9	AL031985.2	0.147004	-1.85735	2.9439	0.0334304	0.0574628	-3.85531
ENSG00000213172.3_9	AL031985.1	0.147004	-1.85735	2.9439	0.0334304	0.0574628	-3.85531
ENSG00000284677.1_8	AL031985.4	0.147004	-1.85735	2.9439	0.0334304	0.0574628	-3.85531
ENSG00000187815.10_6	ZFP69	0.147004	-1.85735	2.9439	0.0334304	0.0574628	-3.85531
ENSG00000238287.1_11	AL603839.3	0.147004	-1.85735	2.9439	0.0334304	0.0574628	-3.85531
ENSG00000227278.1_10	AL603839.1	0.147004	-1.85735	2.9439	0.0334304	0.0574628	-3.85531
ENSG00000238186.1_10	AL603839.2	0.147004	-1.85735	2.9439	0.0334304	0.0574628	-3.85531
ENSG00000198974.1	MIR30E	0.147004	-1.85735	2.9439	0.0334304	0.0574628	-3.85531
ENSG00000207962.1	MIR30C1	0.147004	-1.85735	2.9439	0.0334304	0.0574628	-3.85531
ENSG00000264582.1	RN7SL326P	0.147004	-1.85735	2.9439	0.0334304	0.0574628	-3.85531
ENSG00000229528.1_8	AC119677.1	0.147004	-1.85735	2.9439	0.0334304	0.0574628	-3.85531
ENSG00000228940.1_9	AL391730.1	0.147004	-1.85735	2.9439	0.0334304	0.0574628	-3.85531
ENSG00000233118.2_7	UBE2V1P8	0.147004	-1.85735	2.9439	0.0334304	0.0574628	-3.85531
ENSG00000281207.1_6	SLFNL1-AS1	0.147004	-1.85735	2.9439	0.0334304	0.0574628	-3.85531
ENSG00000171790.16_10	SLFNL1	0.147004	-1.85735	2.9439	0.0334304	0.0574628	-3.85531
ENSG00000235358.2_12	AC093151.3	0.147004	-1.85735	2.9439	0.0334304	0.0574628	-3.85531
ENSG00000213987.4_10	AC093151.1	0.147004	-1.85735	2.9439	0.0334304	0.0574628	-3.85531
ENSG00000230881.1_8	AL445933.2	0.147004	-1.85735	2.9439	0.0334304	0.0574628	-3.85531
ENSG00000284895.1_8	AC119676.1	0.147004	-1.85735	2.9439	0.0334304	0.0574628	-3.85531
ENSG00000227538.1_5	HNRNPFP1	0.147004	-1.85735	2.9439	0.0334304	0.0574628	-3.85531
ENSG00000235002.1_7	AL513331.1	0.147004	-1.85735	2.9439	0.0334304	0.0574628	-3.85531
ENSG00000230116.1_7	AL445669.1	0.147004	-1.85735	2.9439	0.0334304	0.0574628	-3.85531
ENSG00000236876.3_5	TMSB4XP1	0.147004	-1.85735	2.9439	0.0334304	0.0574628	-3.85531
ENSG00000200254.1	RNU6-536P	0.147004	-1.85735	2.9439	0.0334304	0.0574628	-3.85531
ENSG00000236180.2_9	AL445669.2	0.147004	-1.85735	2.9439	0.0334304	0.0574628	-3.85531
ENSG00000234917.2_10	AC098484.2	0.147004	-1.85735	2.9439	0.0334304	0.0574628	-3.85531
ENSG00000117385.16_9	P3H1	0.147004	-1.85735	2.9439	0.0334304	0.0574628	-3.85531
ENSG00000283580.4_10	AC098484.3	0.147004	-1.85735	2.9439	0.0334304	0.0574628	-3.85531
ENSG00000228452.1_11	AC098484.1	0.147004	-1.85735	2.9439	0.0334304	0.0574628	-3.85531
ENSG00000177868.12_7	SVBP	0.147004	-1.85735	2.9439	0.0334304	0.0574628	-3.85531
ENSG00000228192.10_13	AL512353.1	0.147004	-1.85735	2.9439	0.0334304	0.0574628	-3.85531
ENSG00000283973.2_10	AC099795.1	0.147004	-1.85735	2.9439	0.0334304	0.0574628	-3.85531
ENSG00000207256.1	RNU6-880P	0.147004	-1.85735	2.9439	0.0334304	0.0574628	-3.85531
ENSG00000277513.1_7	AL161637.1	0.147004	-1.85735	2.9439	0.0334304	0.0574628	-3.85531
ENSG00000186973.11_6	FAM183A	0.147004	-1.85735	2.9439	0.0334304	0.0574628	-3.85531
ENSG00000229431.1_8	AL139289.1	0.147004	-1.85735	2.9439	0.0334304	0.0574628	-3.85531
ENSG00000229372.1_9	SZT2-AS1	0.147004	-1.85735	2.9439	0.0334304	0.0574628	-3.85531
ENSG00000178922.18_11	HYI	0.147004	-1.85735	2.9439	0.0334304	0.0574628	-3.85531
ENSG00000066135.13_10	KDM4A	0.147004	-1.85735	2.9439	0.0334304	0.0574628	-3.85531
ENSG00000284989.1_8	AL451062.3	0.147004	-1.85735	2.9439	0.0334304	0.0574628	-3.85531
ENSG00000229444.1_10	AL451062.1	0.147004	-1.85735	2.9439	0.0334304	0.0574628	-3.85531
ENSG00000233674.2_10	AL451062.2	0.147004	-1.85735	2.9439	0.0334304	0.0574628	-3.85531
ENSG00000237950.1	AL357079.1	0.147004	-1.85735	2.9439	0.0334304	0.0574628	-3.85531
ENSG00000117411.18_6	B4GALT2	0.147004	-1.85735	2.9439	0.0334304	0.0574628	-3.85531
ENSG00000227163.2_9	AL139220.1	0.147004	-1.85735	2.9439	0.0334304	0.0574628	-3.85531
ENSG00000271647.1_5	KRT8P47	0.147004	-1.85735	2.9439	0.0334304	0.0574628	-3.85531
ENSG00000239560.2	RN7SL479P	0.147004	-1.85735	2.9439	0.0334304	0.0574628	-3.85531
ENSG00000171872.5_6	KLF17	0.147004	-1.85735	2.9439	0.0334304	0.0574628	-3.85531
ENSG00000233514.1_7	AL356653.1	0.147004	-1.85735	2.9439	0.0334304	0.0574628	-3.85531
ENSG00000226804.4_10	AL359839.1	0.147004	-1.85735	2.9439	0.0334304	0.0574628	-3.85531
ENSG00000200171.1	RF00019	0.147004	-1.85735	2.9439	0.0334304	0.0574628	-3.85531
ENSG00000233602.1_9	ERI3-IT1	0.147004	-1.85735	2.9439	0.0334304	0.0574628	-3.85531
ENSG00000263381.1	MIR5584	0.147004	-1.85735	2.9439	0.0334304	0.0574628	-3.85531
ENSG00000199377.1	RNU5F-1	0.147004	-1.85735	2.9439	0.0334304	0.0574628	-3.85531
ENSG00000225721.5_10	AL592166.1	0.147004	-1.85735	2.9439	0.0334304	0.0574628	-3.85531
ENSG00000264294.1	SNORD55	0.147004	-1.85735	2.9439	0.0334304	0.0574628	-3.85531
ENSG00000200913.1	SNORD46	0.147004	-1.85735	2.9439	0.0334304	0.0574628	-3.85531
ENSG00000202031.1	SNORD38A	0.147004	-1.85735	2.9439	0.0334304	0.0574628	-3.85531
ENSG00000207421.1	SNORD38B	0.147004	-1.85735	2.9439	0.0334304	0.0574628	-3.85531
ENSG00000234093.3_7	RPS15AP11	0.147004	-1.85735	2.9439	0.0334304	0.0574628	-3.85531
ENSG00000142959.5_7	BEST4	0.147004	-1.85735	2.9439	0.0334304	0.0574628	-3.85531
ENSG00000188396.4_6	TCTEX1D4	0.147004	-1.85735	2.9439	0.0334304	0.0574628	-3.85531
ENSG00000202444.1	RNU5E-6P	0.147004	-1.85735	2.9439	0.0334304	0.0574628	-3.85531
ENSG00000226499.1_7	AL136380.1	0.147004	-1.85735	2.9439	0.0334304	0.0574628	-3.85531
ENSG00000232369.1_6	PPIAP35	0.147004	-1.85735	2.9439	0.0334304	0.0574628	-3.85531
ENSG00000234315.1_5	OSTCP5	0.147004	-1.85735	2.9439	0.0334304	0.0574628	-3.85531
ENSG00000281912.1_4	LINC01144	0.147004	-1.85735	2.9439	0.0334304	0.0574628	-3.85531
ENSG00000234379.1_5	HMGB1P48	0.147004	-1.85735	2.9439	0.0334304	0.0574628	-3.85531
ENSG00000281133.1_4	AL355480.3	0.147004	-1.85735	2.9439	0.0334304	0.0574628	-3.85531
ENSG00000281112.1_4	AL355480.2	0.147004	-1.85735	2.9439	0.0334304	0.0574628	-3.85531
ENSG00000159596.7_6	TMEM69	0.147004	-1.85735	2.9439	0.0334304	0.0574628	-3.85531
ENSG00000230896.1_11	AL604028.1	0.147004	-1.85735	2.9439	0.0334304	0.0574628	-3.85531
ENSG00000236111.5_8	AL603882.1	0.147004	-1.85735	2.9439	0.0334304	0.0574628	-3.85531
ENSG00000117461.15_10	PIK3R3	0.147004	-1.85735	2.9439	0.0334304	0.0574628	-3.85531
ENSG00000278139.1_12	AL358075.4	0.147004	-1.85735	2.9439	0.0334304	0.0574628	-3.85531
ENSG00000226957.1_8	AL358075.1	0.147004	-1.85735	2.9439	0.0334304	0.0574628	-3.85531
ENSG00000233114.2_9	AL358075.3	0.147004	-1.85735	2.9439	0.0334304	0.0574628	-3.85531
ENSG00000227857.2_8	AL358075.2	0.147004	-1.85735	2.9439	0.0334304	0.0574628	-3.85531
ENSG00000173660.12_6	UQCRH	0.147004	-1.85735	2.9439	0.0334304	0.0574628	-3.85531
ENSG00000225779.1_7	AL122001.1	0.147004	-1.85735	2.9439	0.0334304	0.0574628	-3.85531
ENSG00000232022.10_10	FAAHP1	0.147004	-1.85735	2.9439	0.0334304	0.0574628	-3.85531
ENSG00000224863.3_10	LINC01398	0.147004	-1.85735	2.9439	0.0334304	0.0574628	-3.85531
ENSG00000197587.11_9	DMBX1	0.147004	-1.85735	2.9439	0.0334304	0.0574628	-3.85531
ENSG00000269956.2_9	MKNK1-AS1	0.147004	-1.85735	2.9439	0.0334304	0.0574628	-3.85531
ENSG00000233647.2_7	NENFP1	0.147004	-1.85735	2.9439	0.0334304	0.0574628	-3.85531
ENSG00000186118.9_7	TEX38	0.147004	-1.85735	2.9439	0.0334304	0.0574628	-3.85531
ENSG00000228237.5_7	EFCAB14-AS1	0.147004	-1.85735	2.9439	0.0334304	0.0574628	-3.85531
ENSG00000236476.2_9	AL593856.1	0.147004	-1.85735	2.9439	0.0334304	0.0574628	-3.85531
ENSG00000154198.15_10	CYP4Z2P	0.147004	-1.85735	2.9439	0.0334304	0.0574628	-3.85531
ENSG00000238145.2_9	AL731892.1	0.147004	-1.85735	2.9439	0.0334304	0.0574628	-3.85531
ENSG00000259832.1_5	CYP4A26P	0.147004	-1.85735	2.9439	0.0334304	0.0574628	-3.85531
ENSG00000261196.1_5	CYP4A43P	0.147004	-1.85735	2.9439	0.0334304	0.0574628	-3.85531
ENSG00000261593.1_5	CYP4A27P	0.147004	-1.85735	2.9439	0.0334304	0.0574628	-3.85531
ENSG00000261290.1_5	CYP4A44P	0.147004	-1.85735	2.9439	0.0334304	0.0574628	-3.85531
ENSG00000225154.2_9	AL450996.1	0.147004	-1.85735	2.9439	0.0334304	0.0574628	-3.85531
ENSG00000225506.2_10	CYP4A22-AS1	0.147004	-1.85735	2.9439	0.0334304	0.0574628	-3.85531
ENSG00000162365.13_10	CYP4A22	0.147004	-1.85735	2.9439	0.0334304	0.0574628	-3.85531
ENSG00000225514.1_7	MTND1P34	0.147004	-1.85735	2.9439	0.0334304	0.0574628	-3.85531
ENSG00000224805.2_9	LINC00853	0.147004	-1.85735	2.9439	0.0334304	0.0574628	-3.85531
ENSG00000162366.8_7	PDZK1IP1	0.147004	-1.85735	2.9439	0.0334304	0.0574628	-3.85531
ENSG00000162367.12_8	TAL1	0.147004	-1.85735	2.9439	0.0334304	0.0574628	-3.85531
ENSG00000226252.1_8	AL135960.1	0.147004	-1.85735	2.9439	0.0334304	0.0574628	-3.85531
ENSG00000162368.15_6	CMPK1	0.147004	-1.85735	2.9439	0.0334304	0.0574628	-3.85531
ENSG00000225762.1_10	LINC01389	0.147004	-1.85735	2.9439	0.0334304	0.0574628	-3.85531
ENSG00000186790.6_6	FOXE3	0.147004	-1.85735	2.9439	0.0334304	0.0574628	-3.85531
ENSG00000237424.1_8	FOXD2-AS1	0.147004	-1.85735	2.9439	0.0334304	0.0574628	-3.85531
ENSG00000186564.6_4	FOXD2	0.147004	-1.85735	2.9439	0.0334304	0.0574628	-3.85531
ENSG00000271355.1_7	AL356458.1	0.147004	-1.85735	2.9439	0.0334304	0.0574628	-3.85531
ENSG00000229554.2_7	RPL21P24	0.147004	-1.85735	2.9439	0.0334304	0.0574628	-3.85531
ENSG00000227883.1_5	ATP6V0E1P4	0.147004	-1.85735	2.9439	0.0334304	0.0574628	-3.85531
ENSG00000223814.1_11	AL691459.1	0.147004	-1.85735	2.9439	0.0334304	0.0574628	-3.85531
ENSG00000226133.6_11	AL356289.1	0.147004	-1.85735	2.9439	0.0334304	0.0574628	-3.85531
ENSG00000231413.1_11	AL356289.2	0.147004	-1.85735	2.9439	0.0334304	0.0574628	-3.85531
ENSG00000237180.1_5	CYP46A4P	0.147004	-1.85735	2.9439	0.0334304	0.0574628	-3.85531
ENSG00000279096.2_7	AL356289.3	0.147004	-1.85735	2.9439	0.0334304	0.0574628	-3.85531
ENSG00000242267.7_9	SKINT1L	0.147004	-1.85735	2.9439	0.0334304	0.0574628	-3.85531
ENSG00000223720.2_10	AL109659.1	0.147004	-1.85735	2.9439	0.0334304	0.0574628	-3.85531
ENSG00000117834.13_11	SLC5A9	0.147004	-1.85735	2.9439	0.0334304	0.0574628	-3.85531
ENSG00000206700.1	RNU6-723P	0.147004	-1.85735	2.9439	0.0334304	0.0574628	-3.85531
ENSG00000235105.1_7	AL356968.2	0.147004	-1.85735	2.9439	0.0334304	0.0574628	-3.85531
ENSG00000223175.1	RNU4-61P	0.147004	-1.85735	2.9439	0.0334304	0.0574628	-3.85531
ENSG00000232514.1_7	AL356968.1	0.147004	-1.85735	2.9439	0.0334304	0.0574628	-3.85531
ENSG00000230114.1_8	AL590432.1	0.147004	-1.85735	2.9439	0.0334304	0.0574628	-3.85531
ENSG00000225623.1_9	AGBL4-IT1	0.147004	-1.85735	2.9439	0.0334304	0.0574628	-3.85531
ENSG00000237478.2_9	AL390023.1	0.147004	-1.85735	2.9439	0.0334304	0.0574628	-3.85531
ENSG00000215887.5_7	ZNF859P	0.147004	-1.85735	2.9439	0.0334304	0.0574628	-3.85531
ENSG00000279324.1_7	AL645730.1	0.147004	-1.85735	2.9439	0.0334304	0.0574628	-3.85531
ENSG00000230828.1_7	AL583843.1	0.147004	-1.85735	2.9439	0.0334304	0.0574628	-3.85531
ENSG00000234080.3_7	AL596275.1	0.147004	-1.85735	2.9439	0.0334304	0.0574628	-3.85531
ENSG00000229316.1_7	HMGB1P45	0.147004	-1.85735	2.9439	0.0334304	0.0574628	-3.85531
ENSG00000225671.2_7	FCF1P6	0.147004	-1.85735	2.9439	0.0334304	0.0574628	-3.85531
ENSG00000207194.1	RNU6-1026P	0.147004	-1.85735	2.9439	0.0334304	0.0574628	-3.85531
ENSG00000237130.1_5	MRPS6P2	0.147004	-1.85735	2.9439	0.0334304	0.0574628	-3.85531
ENSG00000265538.1	MIR4421	0.147004	-1.85735	2.9439	0.0334304	0.0574628	-3.85531
ENSG00000204006.11_10	C1orf185	0.147004	-1.85735	2.9439	0.0334304	0.0574628	-3.85531
ENSG00000200262.1	RF00019	0.147004	-1.85735	2.9439	0.0334304	0.0574628	-3.85531
ENSG00000213478.2_5	CFL1P2	0.147004	-1.85735	2.9439	0.0334304	0.0574628	-3.85531
ENSG00000238140.1_9	AC104170.2	0.147004	-1.85735	2.9439	0.0334304	0.0574628	-3.85531
ENSG00000252032.1	RNU6-1281P	0.147004	-1.85735	2.9439	0.0334304	0.0574628	-3.85531
ENSG00000236973.2_7	GAPDHP51	0.147004	-1.85735	2.9439	0.0334304	0.0574628	-3.85531
ENSG00000232846.1_5	SLC25A6P3	0.147004	-1.85735	2.9439	0.0334304	0.0574628	-3.85531
ENSG00000212624.1	RF00568	0.147004	-1.85735	2.9439	0.0334304	0.0574628	-3.85531
ENSG00000272175.1_9	AL050343.2	0.147004	-1.85735	2.9439	0.0334304	0.0574628	-3.85531
ENSG00000200839.1_2	RNA5SP48	0.147004	-1.85735	2.9439	0.0334304	0.0574628	-3.85531
ENSG00000264613.1	RN7SL290P	0.147004	-1.85735	2.9439	0.0334304	0.0574628	-3.85531
ENSG00000228407.2_9	AL139156.2	0.147004	-1.85735	2.9439	0.0334304	0.0574628	-3.85531
ENSG00000237663.2_8	DNAJC19P7	0.147004	-1.85735	2.9439	0.0334304	0.0574628	-3.85531
ENSG00000272100.1_8	AL513218.1	0.147004	-1.85735	2.9439	0.0334304	0.0574628	-3.85531
ENSG00000224680.4_7	PLA2G12AP1	0.147004	-1.85735	2.9439	0.0334304	0.0574628	-3.85531
ENSG00000272371.1_8	AL591167.1	0.147004	-1.85735	2.9439	0.0334304	0.0574628	-3.85531
ENSG00000236290.1_5	EEF1GP7	0.147004	-1.85735	2.9439	0.0334304	0.0574628	-3.85531
ENSG00000116157.6_6	GPX7	0.147004	-1.85735	2.9439	0.0334304	0.0574628	-3.85531
ENSG00000182183.15_7	SHISAL2A	0.147004	-1.85735	2.9439	0.0334304	0.0574628	-3.85531
ENSG00000233664.1_5	NDUFS5P3	0.147004	-1.85735	2.9439	0.0334304	0.0574628	-3.85531
ENSG00000239640.2	RN7SL62P	0.147004	-1.85735	2.9439	0.0334304	0.0574628	-3.85531
ENSG00000242391.2_11	AC099677.4	0.147004	-1.85735	2.9439	0.0334304	0.0574628	-3.85531
ENSG00000230953.2_9	AC099677.1	0.147004	-1.85735	2.9439	0.0334304	0.0574628	-3.85531
ENSG00000231866.2_9	AC099677.2	0.147004	-1.85735	2.9439	0.0334304	0.0574628	-3.85531
ENSG00000264834.1	MIR1273F	0.147004	-1.85735	2.9439	0.0334304	0.0574628	-3.85531
ENSG00000266188.1	MIR5095	0.147004	-1.85735	2.9439	0.0334304	0.0574628	-3.85531
ENSG00000265815.1	MIR1273G	0.147004	-1.85735	2.9439	0.0334304	0.0574628	-3.85531
ENSG00000237279.2_9	AC099677.3	0.147004	-1.85735	2.9439	0.0334304	0.0574628	-3.85531
ENSG00000236360.2_7	AL445183.3	0.147004	-1.85735	2.9439	0.0334304	0.0574628	-3.85531
ENSG00000226147.1_5	TUBBP10	0.147004	-1.85735	2.9439	0.0334304	0.0574628	-3.85531
ENSG00000174348.14_11	PODN	0.147004	-1.85735	2.9439	0.0334304	0.0574628	-3.85531
ENSG00000232993.1_11	AL445183.1	0.147004	-1.85735	2.9439	0.0334304	0.0574628	-3.85531
ENSG00000227644.2_7	HIGD1AP11	0.147004	-1.85735	2.9439	0.0334304	0.0574628	-3.85531
ENSG00000235563.1_8	AL445183.2	0.147004	-1.85735	2.9439	0.0334304	0.0574628	-3.85531
ENSG00000277397.1_7	AL606760.4	0.147004	-1.85735	2.9439	0.0334304	0.0574628	-3.85531
ENSG00000236723.2_15	AL606760.2	0.147004	-1.85735	2.9439	0.0334304	0.0574628	-3.85531
ENSG00000162384.14_7	C1orf123	0.147004	-1.85735	2.9439	0.0334304	0.0574628	-3.85531
ENSG00000259818.1_8	AL606760.3	0.147004	-1.85735	2.9439	0.0334304	0.0574628	-3.85531
ENSG00000162385.11_7	MAGOH	0.147004	-1.85735	2.9439	0.0334304	0.0574628	-3.85531
ENSG00000226754.3_14	AL606760.1	0.147004	-1.85735	2.9439	0.0334304	0.0574628	-3.85531
ENSG00000234578.1_8	AL355483.4	0.147004	-1.85735	2.9439	0.0334304	0.0574628	-3.85531
ENSG00000228838.1_8	AL355483.2	0.147004	-1.85735	2.9439	0.0334304	0.0574628	-3.85531
ENSG00000225675.2_9	LINC01771	0.147004	-1.85735	2.9439	0.0334304	0.0574628	-3.85531
ENSG00000226938.1_10	AC119428.1	0.147004	-1.85735	2.9439	0.0334304	0.0574628	-3.85531
ENSG00000239007.1	RNU7-95P	0.147004	-1.85735	2.9439	0.0334304	0.0574628	-3.85531
ENSG00000116212.15_7	LRRC42	0.147004	-1.85735	2.9439	0.0334304	0.0574628	-3.85531
ENSG00000219102.3_7	HNRNPA3P12	0.147004	-1.85735	2.9439	0.0334304	0.0574628	-3.85531
ENSG00000203985.11_9	LDLRAD1	0.147004	-1.85735	2.9439	0.0334304	0.0574628	-3.85531
ENSG00000280378.1_3	AL353898.3	0.147004	-1.85735	2.9439	0.0334304	0.0574628	-3.85531
ENSG00000237611.1	RF00017	0.147004	-1.85735	2.9439	0.0334304	0.0574628	-3.85531
ENSG00000279049.1_2	AL353898.2	0.147004	-1.85735	2.9439	0.0334304	0.0574628	-3.85531
ENSG00000157211.12_10	CDCP2	0.147004	-1.85735	2.9439	0.0334304	0.0574628	-3.85531
ENSG00000280425.2_11	AL357673.2	0.147004	-1.85735	2.9439	0.0334304	0.0574628	-3.85531
ENSG00000232245.1_8	AL035415.1	0.147004	-1.85735	2.9439	0.0334304	0.0574628	-3.85531
ENSG00000235741.1_10	AC099796.1	0.147004	-1.85735	2.9439	0.0334304	0.0574628	-3.85531
ENSG00000237173.1_8	AC099796.2	0.147004	-1.85735	2.9439	0.0334304	0.0574628	-3.85531
ENSG00000227453.1_5	HNRNPA1P63	0.147004	-1.85735	2.9439	0.0334304	0.0574628	-3.85531
ENSG00000237453.1_10	AC096536.2	0.147004	-1.85735	2.9439	0.0334304	0.0574628	-3.85531
ENSG00000233203.6_8	AC096536.1	0.147004	-1.85735	2.9439	0.0334304	0.0574628	-3.85531
ENSG00000143001.5_6	TMEM61	0.147004	-1.85735	2.9439	0.0334304	0.0574628	-3.85531
ENSG00000233271.1_10	AL590440.1	0.147004	-1.85735	2.9439	0.0334304	0.0574628	-3.85531
ENSG00000231090.2_10	MIR4422HG	0.147004	-1.85735	2.9439	0.0334304	0.0574628	-3.85531
ENSG00000231095.1_5	GYG1P3	0.147004	-1.85735	2.9439	0.0334304	0.0574628	-3.85531
ENSG00000265822.1	MIR4422	0.147004	-1.85735	2.9439	0.0334304	0.0574628	-3.85531
ENSG00000231900.3_7	GOT2P1	0.147004	-1.85735	2.9439	0.0334304	0.0574628	-3.85531
ENSG00000232198.2_7	MTCO2P34	0.147004	-1.85735	2.9439	0.0334304	0.0574628	-3.85531
ENSG00000199831.1	RN7SKP291	0.147004	-1.85735	2.9439	0.0334304	0.0574628	-3.85531
ENSG00000252162.1	RNU6-830P	0.147004	-1.85735	2.9439	0.0334304	0.0574628	-3.85531
ENSG00000272051.1	RF00019	0.147004	-1.85735	2.9439	0.0334304	0.0574628	-3.85531
ENSG00000233079.3_8	LINC01755	0.147004	-1.85735	2.9439	0.0334304	0.0574628	-3.85531
ENSG00000230250.3_10	LINC01753	0.147004	-1.85735	2.9439	0.0334304	0.0574628	-3.85531
ENSG00000227104.3_8	PIGQP1	0.147004	-1.85735	2.9439	0.0334304	0.0574628	-3.85531
ENSG00000235612.1_10	AL353681.1	0.147004	-1.85735	2.9439	0.0334304	0.0574628	-3.85531
ENSG00000229871.1_7	RPSAP20	0.147004	-1.85735	2.9439	0.0334304	0.0574628	-3.85531
ENSG00000223956.5_10	LINC01767	0.147004	-1.85735	2.9439	0.0334304	0.0574628	-3.85531
ENSG00000162407.9_8	PLPP3	0.147004	-1.85735	2.9439	0.0334304	0.0574628	-3.85531
ENSG00000236776.1_5	RPL21P23	0.147004	-1.85735	2.9439	0.0334304	0.0574628	-3.85531
ENSG00000224980.1_8	RPL23AP85	0.147004	-1.85735	2.9439	0.0334304	0.0574628	-3.85531
ENSG00000225475.1_9	AC099789.1	0.147004	-1.85735	2.9439	0.0334304	0.0574628	-3.85531
ENSG00000187889.13_10	FYB2	0.147004	-1.85735	2.9439	0.0334304	0.0574628	-3.85531
ENSG00000229913.1_11	AL360295.1	0.147004	-1.85735	2.9439	0.0334304	0.0574628	-3.85531
ENSG00000157131.12_7	C8A	0.147004	-1.85735	2.9439	0.0334304	0.0574628	-3.85531
ENSG00000021852.14_11	C8B	0.147004	-1.85735	2.9439	0.0334304	0.0574628	-3.85531
ENSG00000236341.1_9	AL161740.1	0.147004	-1.85735	2.9439	0.0334304	0.0574628	-3.85531
ENSG00000227935.1_8	AL390243.1	0.147004	-1.85735	2.9439	0.0334304	0.0574628	-3.85531
ENSG00000236888.1_5	RPS20P5	0.147004	-1.85735	2.9439	0.0334304	0.0574628	-3.85531
ENSG00000229887.5_6	HNRNPA1P6	0.147004	-1.85735	2.9439	0.0334304	0.0574628	-3.85531
ENSG00000223416.3_5	RPS26P15	0.147004	-1.85735	2.9439	0.0334304	0.0574628	-3.85531
ENSG00000230546.1_7	AL445193.1	0.147004	-1.85735	2.9439	0.0334304	0.0574628	-3.85531
ENSG00000233216.1_7	AL357373.1	0.147004	-1.85735	2.9439	0.0334304	0.0574628	-3.85531
ENSG00000270209.1_7	AL035411.2	0.147004	-1.85735	2.9439	0.0334304	0.0574628	-3.85531
ENSG00000264128.1	RN7SL713P	0.147004	-1.85735	2.9439	0.0334304	0.0574628	-3.85531
ENSG00000184292.7_6	TACSTD2	0.147004	-1.85735	2.9439	0.0334304	0.0574628	-3.85531
ENSG00000185839.3_7	AL035411.1	0.147004	-1.85735	2.9439	0.0334304	0.0574628	-3.85531
[truncated: 54,135 more rows]
